# Supplementary material for: Genome-Wide Analysis and Profile of UDP-Glycosyltransferases Family in Alfalfa (Medicago sativa L.) under Drought Stress
Source: Int J Mol Sci. 2022 Jun 29;23(13):7243. doi: 10.3390/ijms23137243 (PMC9266349; doi:10.3390/ijms23137243)
Supplement: Supplementary file 1 [file ijms-23-07243-s001.zip]

Archive with 5 entries (5 files):
- Figure S1.tif
- Figure S2.tif
- Figure S3.tif
- Figure S4.tiff
- Supplementary Tables.xlsx
