# Supplementary material for: Genome-Wide Analysis and Profile of UDP-Glycosyltransferases Family in Alfalfa (Medicago sativa L.) under Drought Stress
Source: Int J Mol Sci. 2022 Jun 29;23(13):7243. doi: 10.3390/ijms23137243 (PMC9266349; doi:10.3390/ijms23137243)
Supplement: Supplementary file 1 [file ijms-23-07243-s001.zip › Supplementary Tables.xlsx]

## Sheet: Table S1
Supplementary Table S1. Basic information regarding the UGT proteins in alfalfa.
Gene name	Gene ID	Chr	AAs	pI	Molecular weight	Subcellular location
MsUGT001	Msa0000430	Chr1_1	449	4.93	50417.7	Cytoplasmic
MsUGT002	Msa0000440	Chr1_1	483	5.42	54048.2	Cytoplasmic
MsUGT003	Msa0005260	Chr1_1	368	5.53	41608.8	Cytoplasmic
MsUGT004	Msa0021130	Chr1_1	465	6.03	52327.8	Cytoplasmic
MsUGT005	Msa0026610	Chr1_1	470	5.69	51952.6	Plasma Membrane
MsUGT006	Msa0042120	Chr1_1	414	5.64	46701.6	Cytoplasmic
MsUGT007	Msa0042140	Chr1_1	1382	6.42	153860	Cytoplasmic
MsUGT008	Msa0059900	Chr1_2	283	5.61	32009.7	Cytoplasmic
MsUGT009	Msa0089310	Chr1_2	460	6.96	51576.5	Cytoplasmic
MsUGT010	Msa0089320	Chr1_2	760	5.76	84987.6	Cytoplasmic
MsUGT011	Msa0089400	Chr1_2	366	5.55	40493.4	Cytoplasmic
MsUGT012	Msa0092610	Chr1_2	460	6.98	51600.5	Cytoplasmic
MsUGT013	Msa0092620	Chr1_2	1032	7.53	114897	Cytoplasmic
MsUGT014	Msa0101980	Chr1_3	470	6.13	52096.9	Plasma Membrane
MsUGT015	Msa0101990	Chr1_3	405	5.4	44676	Plasma Membrane
MsUGT016	Msa0104810	Chr1_3	467	6.1	52522.1	Plasma Membrane Cytoplasmic
MsUGT017	Msa0113870	Chr1_3	465	6.03	52328.7	Cytoplasmic
MsUGT018	Msa0136510	Chr1_3	392	5.98	43565.2	Cytoplasmic
MsUGT019	Msa0136530	Chr1_3	1079	6.6	120204	Cytoplasmic
MsUGT020	Msa0136540	Chr1_3	460	6.98	51600.5	Cytoplasmic
MsUGT021	Msa0151170	Chr1_4	466	6.03	52364.8	Cytoplasmic
MsUGT022	Msa0160000	Chr1_4	465	6.03	52402.9	Cytoplasmic Chloroplast
MsUGT023	Msa0204590	Chr2_1	687	5.33	77693.6	Plasma Membrane
MsUGT024	Msa0210020	Chr2_1	472	5.85	52287.8	Cytoplasmic
MsUGT025	Msa0227340	Chr2_1	484	5.8	53929.9	Plasma Membrane
MsUGT026	Msa0245750	Chr2_2	595	6.37	67447.9	Plasma Membrane Cytoplasmic
MsUGT027	Msa0247630	Chr2_2	466	5.78	52559.9	Plasma Membrane
MsUGT028	Msa0247640	Chr2_2	466	5.73	52533.9	Plasma Membrane
MsUGT029	Msa0250260	Chr2_2	472	5.93	52323.8	Plasma Membrane
MsUGT030	Msa0264830	Chr2_2	484	5.8	53929.9	Plasma Membrane
MsUGT031	Msa0267630	Chr2_2	470	5.93	52112.8	Plasma Membrane
MsUGT032	Msa0267670	Chr2_2	828	5.68	91664	Plasma Membrane Cytoplasmic
MsUGT033	Msa0286130	Chr2_3	687	5.62	77690	Plasma Membrane
MsUGT034	Msa0288760	Chr2_3	472	5.84	52288.9	Cytoplasmic
MsUGT035	Msa0302870	Chr2_3	484	5.8	53929.9	Plasma Membrane
MsUGT036	Msa0328710	Chr2_4	466	6.02	52428.8	Plasma Membrane
MsUGT037	Msa0340340	Chr2_4	484	5.8	53929.9	Plasma Membrane
MsUGT038	Msa0343980	Chr3_1	471	5.52	52191	Plasma Membrane
MsUGT039	Msa0347470	Chr3_1	346	5.83	38046.6	Cytoplasmic Chloroplast
MsUGT040	Msa0347480	Chr3_1	687	6.22	76667.1	Plasma Membrane
MsUGT041	Msa0349000	Chr3_1	482	5.15	54585.7	Plasma Membrane Cytoplasmic
MsUGT042	Msa0355950	Chr3_1	479	5.41	53879.9	Cytoplasmic
MsUGT043	Msa0360300	Chr3_1	480	6.12	53890.8	Cytoplasmic
MsUGT044	Msa0368890	Chr3_1	460	5.83	51575.5	Plasma Membrane
MsUGT045	Msa0368900	Chr3_1	438	5.77	49019.3	Cytoplasmic
MsUGT046	Msa0393540	Chr3_2	482	5.28	54596.8	Plasma Membrane Cytoplasmic
MsUGT047	Msa0394120	Chr3_2	483	6.2	53788.7	Cytoplasmic Chloroplast
MsUGT048	Msa0394130	Chr3_2	500	5.96	55231.1	Plasma Membrane Chloroplast
MsUGT049	Msa0402700	Chr3_2	479	5.4	53709.7	Cytoplasmic
MsUGT050	Msa0416190	Chr3_2	462	5.95	51593.3	Cytoplasmic
MsUGT051	Msa0436510	Chr3_2	457	5.76	51425.2	Cytoplasmic
MsUGT052	Msa0441920	Chr3_3	346	5.83	38046.6	Cytoplasmic Chloroplast
MsUGT053	Msa0441930	Chr3_3	687	6.19	76676	Plasma Membrane
MsUGT054	Msa0449160	Chr3_3	479	5.41	53834.9	Cytoplasmic
MsUGT055	Msa0462120	Chr3_3	482	5.28	54596.8	Plasma Membrane Cytoplasmic
MsUGT056	Msa0462820	Chr3_3	462	5.86	51557.3	Cytoplasmic
MsUGT057	Msa0488830	Chr3_4	482	5.28	54596.8	Plasma Membrane Cytoplasmic
MsUGT058	Msa0489570	Chr3_4	346	5.83	38046.6	Cytoplasmic Chloroplast
MsUGT059	Msa0489580	Chr3_4	682	6.01	76215.4	Plasma Membrane
MsUGT060	Msa0493680	Chr3_4	480	6.44	53831.8	Cytoplasmic
MsUGT061	Msa0508400	Chr3_4	460	5.73	51680.6	Plasma Membrane
MsUGT062	Msa0508410	Chr3_4	462	5.69	51513.2	Cytoplasmic
MsUGT063	Msa0560300	Chr4_1	439	5.39	49682	Cytoplasmic
MsUGT064	Msa0566090	Chr4_1	460	5.74	51763.8	Plasma Membrane Cytoplasmic
MsUGT065	Msa0586530	Chr4_2	498	5.88	56234.5	Cytoplasmic
MsUGT066	Msa0603610	Chr4_2	450	5.97	50683.2	Plasma Membrane Cytoplasmic
MsUGT067	Msa0603640	Chr4_2	454	6.21	50949.5	Plasma Membrane
MsUGT068	Msa0638840	Chr4_3	439	5.39	49744.1	Cytoplasmic
MsUGT069	Msa0638940	Chr4_3	239	6.89	27270.3	Cytoplasmic Nuclear
MsUGT070	Msa0644900	Chr4_3	450	6.06	50616.1	Cytoplasmic
MsUGT071	Msa0644920	Chr4_3	454	6.32	50916.4	Plasma Membrane
MsUGT072	Msa0661000	Chr4_3	432	6.11	48430.8	Plasma Membrane
MsUGT073	Msa0684410	Chr4_4	450	5.93	50707.2	Plasma Membrane Cytoplasmic
MsUGT074	Msa0684440	Chr4_4	454	6.11	50795.3	Plasma Membrane
MsUGT075	Msa0693800	Chr4_4	475	5.47	53530.2	Cytoplasmic
MsUGT076	Msa0693810	Chr4_4	478	5.93	53510.6	Cytoplasmic
MsUGT077	Msa0702360	Chr4_4	460	5.37	51763.8	Plasma Membrane Cytoplasmic Chloroplast
MsUGT078	Msa0702560	Chr4_4	460	5.37	51751.7	Plasma Membrane Cytoplasmic Chloroplast
MsUGT079	Msa0716240	Chr5_1	493	5.51	53802.8	Cytoplasmic
MsUGT080	Msa0719170	Chr5_1	485	6.65	53863.1	Cytoplasmic
MsUGT081	Msa0721150	Chr5_1	475	6.32	54137.6	Plasma Membrane
MsUGT082	Msa0731820	Chr5_1	542	6.45	60324.4	Cytoplasmic
MsUGT083	Msa0731830	Chr5_1	387	5.41	43170.6	Cytoplasmic
MsUGT084	Msa0734130	Chr5_1	468	6.24	52424.1	Cytoplasmic
MsUGT085	Msa0734140	Chr5_1	470	5.78	52580.2	Plasma Membrane Cytoplasmic
MsUGT086	Msa0740180	Chr5_1	496	5.96	55553.9	Cytoplasmic
MsUGT087	Msa0746760	Chr5_1	428	5.74	47085.9	Chloroplast
MsUGT088	Msa0746770	Chr5_1	476	5.6	52592.4	Plasma Membrane
MsUGT089	Msa0752340	Chr5_2	255	7.59	28096.1	Cytoplasmic Nuclear
MsUGT090	Msa0757550	Chr5_2	493	5.46	54361.4	Plasma Membrane Cytoplasmic
MsUGT091	Msa0760720	Chr5_2	485	6.63	53812.1	Cytoplasmic
MsUGT092	Msa0761760	Chr5_2	475	6.32	54197.7	Plasma Membrane
MsUGT093	Msa0761790	Chr5_2	317	6.32	36419	Cytoplasmic Nuclear
MsUGT094	Msa0761800	Chr5_2	468	6.55	53104.8	Cytoplasmic Nuclear
MsUGT095	Msa0772870	Chr5_2	483	5.49	53930	Cytoplasmic
MsUGT096	Msa0772970	Chr5_2	480	5.22	53752.8	Cytoplasmic
MsUGT097	Msa0775380	Chr5_2	470	5.92	52555.2	Plasma Membrane Chloroplast
MsUGT098	Msa0775390	Chr5_2	317	5.02	35334.5	Cytoplasmic
MsUGT099	Msa0777650	Chr5_2	486	5.8	54993.2	Cytoplasmic
MsUGT100	Msa0781350	Chr5_2	496	5.79	55552.9	Cytoplasmic
MsUGT101	Msa0787010	Chr5_2	479	5.1	53025.8	Plasma Membrane Cytoplasmic
MsUGT102	Msa0787020	Chr5_2	513	5.51	56985.7	Plasma Membrane
MsUGT103	Msa0787030	Chr5_2	478	5.41	52618.6	Plasma Membrane Cytoplasmic Chloroplast
MsUGT104	Msa0787050	Chr5_2	838	5.14	92806.5	Plasma Membrane
MsUGT105	Msa0792010	Chr5_3	566	4.89	63163.2	Cytoplasmic
MsUGT106	Msa0792020	Chr5_3	566	4.89	63163.2	Cytoplasmic
MsUGT107	Msa0792040	Chr5_3	566	4.89	63163.2	Cytoplasmic
MsUGT108	Msa0792050	Chr5_3	566	4.89	63163.2	Cytoplasmic
MsUGT109	Msa0792060	Chr5_3	566	4.89	63163.2	Cytoplasmic
MsUGT110	Msa0792070	Chr5_3	427	4.87	47515.3	Cytoplasmic
MsUGT111	Msa0798840	Chr5_3	493	5.39	54176.2	Plasma Membrane Cytoplasmic
MsUGT112	Msa0802260	Chr5_3	485	6.28	53783.9	Lysosomal
MsUGT113	Msa0804060	Chr5_3	475	6.32	54153.7	Plasma Membrane
MsUGT114	Msa0804090	Chr5_3	475	6.71	53890.6	Plasma Membrane Cytoplasmic
MsUGT115	Msa0804110	Chr5_3	465	6.32	52976.2	Plasma Membrane Cytoplasmic Nuclear
MsUGT116	Msa0804120	Chr5_3	468	5.94	53095.6	Cytoplasmic Nuclear
MsUGT117	Msa0804140	Chr5_3	146	5.23	16493	Cytoplasmic
MsUGT118	Msa0810140	Chr5_3	483	5.42	53999	Cytoplasmic
MsUGT119	Msa0810150	Chr5_3	451	5.2	50507.9	Cytoplasmic
MsUGT120	Msa0810230	Chr5_3	480	5.22	53741.7	Cytoplasmic
MsUGT121	Msa0812750	Chr5_3	470	5.88	52623.2	Plasma Membrane Cytoplasmic
MsUGT122	Msa0812760	Chr5_3	271	5.14	30127.5	Cytoplasmic
MsUGT123	Msa0820490	Chr5_3	496	5.63	55526.8	Cytoplasmic
MsUGT124	Msa0822290	Chr5_3	1304	5.73	144016	Plasma Membrane
MsUGT125	Msa0822310	Chr5_3	544	5.24	60428.4	Cytoplasmic
MsUGT126	Msa0828240	Chr5_4	484	5.8	53929.9	Plasma Membrane
MsUGT127	Msa0840620	Chr5_4	491	6.65	54441.8	Cytoplasmic
MsUGT128	Msa0842200	Chr5_4	473	6.04	53619.8	Plasma Membrane Nuclear
MsUGT129	Msa0842210	Chr5_4	468	5.99	53148.7	Cytoplasmic Nuclear
MsUGT130	Msa0842220	Chr5_4	467	6.08	53243.5	Cytoplasmic Nuclear
MsUGT131	Msa0842230	Chr5_4	464	6.29	52759.1	Plasma Membrane Cytoplasmic Nuclear
MsUGT132	Msa0842240	Chr5_4	475	6.44	54139.6	Plasma Membrane
MsUGT133	Msa0849050	Chr5_4	130	9.91	14478.8	Extracellular Mitochondrial
MsUGT134	Msa0853110	Chr5_4	470	5.98	52655.3	Plasma Membrane Cytoplasmic
MsUGT135	Msa0855310	Chr5_4	486	5.7	54907.1	Cytoplasmic
MsUGT136	Msa0860890	Chr5_4	473	5.96	53156.1	Cytoplasmic
MsUGT137	Msa0869000	Chr6_1	476	5.55	53108.1	Cytoplasmic
MsUGT138	Msa0871470	Chr6_1	374	5.48	41910.2	Plasma Membrane
MsUGT139	Msa0872690	Chr6_1	413	6.61	46761.1	Plasma Membrane
MsUGT140	Msa0872760	Chr6_1	484	5.11	54673	Plasma Membrane Cytoplasmic
MsUGT141	Msa0872860	Chr6_1	452	5.28	51146.6	Plasma Membrane
MsUGT142	Msa0872950	Chr6_1	728	4.86	81952.2	Plasma Membrane Cytoplasmic
MsUGT143	Msa0872960	Chr6_1	485	5.82	55104.3	Cytoplasmic
MsUGT144	Msa0872980	Chr6_1	483	5.63	54221.4	Cytoplasmic
MsUGT145	Msa0873010	Chr6_1	780	5.52	88270.5	Cytoplasmic
MsUGT146	Msa0873020	Chr6_1	485	5.78	55065.8	Plasma Membrane Cytoplasmic
MsUGT147	Msa0873030	Chr6_1	456	5.23	50908.3	Plasma Membrane Cytoplasmic Nuclear
MsUGT148	Msa0873040	Chr6_1	959	5.88	108621	Cytoplasmic
MsUGT149	Msa0873050	Chr6_1	317	5.54	35775.2	Cytoplasmic Nuclear
MsUGT150	Msa0873070	Chr6_1	504	5.44	56744.5	Cytoplasmic
MsUGT151	Msa0873080	Chr6_1	232	5.98	26112.1	Chloroplast
MsUGT152	Msa0873100	Chr6_1	393	7.04	44498.9	Plasma Membrane Cytoplasmic
MsUGT153	Msa0873160	Chr6_1	482	5.48	54268.4	Cytoplasmic
MsUGT154	Msa0873180	Chr6_1	474	5.18	53044.7	Plasma Membrane
MsUGT155	Msa0873190	Chr6_1	481	5.2	54174.4	Cytoplasmic
MsUGT156	Msa0873210	Chr6_1	464	5.15	52405.1	Plasma Membrane Cytoplasmic
MsUGT157	Msa0873230	Chr6_1	484	5.57	54748.9	Plasma Membrane Cytoplasmic
MsUGT158	Msa0873240	Chr6_1	485	5.82	54812.2	Cytoplasmic
MsUGT159	Msa0882770	Chr6_1	480	6.52	53356.7	Plasma Membrane Cytoplasmic
MsUGT160	Msa0882780	Chr6_1	480	6.55	53475.4	Plasma Membrane Cytoplasmic
MsUGT161	Msa0882800	Chr6_1	664	6.55	74322.9	Plasma Membrane Cytoplasmic
MsUGT162	Msa0884360	Chr6_1	582	5.41	65879.7	Plasma Membrane Cytoplasmic
MsUGT163	Msa0884370	Chr6_1	456	5.65	50839.8	Cytoplasmic
MsUGT164	Msa0884380	Chr6_1	457	5.35	51568.2	Cytoplasmic
MsUGT165	Msa0884390	Chr6_1	457	5.48	51378.1	Cytoplasmic
MsUGT166	Msa0884450	Chr6_1	242	5.62	27046.4	Cytoplasmic
MsUGT167	Msa0884470	Chr6_1	914	5.73	103389	Plasma Membrane Cytoplasmic
MsUGT168	Msa0884590	Chr6_1	458	5.59	51871.8	Cytoplasmic
MsUGT169	Msa0890210	Chr6_1	475	5.65	53484.7	Cytoplasmic
MsUGT170	Msa0904630	Chr6_2	484	6.14	54810.3	Cytoplasmic
MsUGT171	Msa0906060	Chr6_2	484	5.12	54698.9	Plasma Membrane Cytoplasmic
MsUGT172	Msa0906150	Chr6_2	485	5.26	54730.9	Cytoplasmic
MsUGT173	Msa0906240	Chr6_2	375	5.79	42711.6	Cytoplasmic
MsUGT174	Msa0906250	Chr6_2	485	5.27	54598.9	Cytoplasmic
MsUGT175	Msa0906260	Chr6_2	485	5.82	54925.1	Cytoplasmic
MsUGT176	Msa0906270	Chr6_2	482	5.41	54208.2	Cytoplasmic
MsUGT177	Msa0906290	Chr6_2	485	5.43	54920.5	Plasma Membrane Cytoplasmic
MsUGT178	Msa0906300	Chr6_2	2019	5.82	227443	Cytoplasmic Nuclear
MsUGT179	Msa0906310	Chr6_2	558	5.26	62907.7	Cytoplasmic
MsUGT180	Msa0906330	Chr6_2	213	5.52	24068.8	Cytoplasmic
MsUGT181	Msa0906350	Chr6_2	472	6.61	53614.9	Plasma Membrane
MsUGT182	Msa0906360	Chr6_2	487	5.4	54310.2	Plasma Membrane Cytoplasmic
MsUGT183	Msa0906370	Chr6_2	437	4.77	49181.4	Cytoplasmic
MsUGT184	Msa0906380	Chr6_2	479	5.86	54382.9	Plasma Membrane Cytoplasmic
MsUGT185	Msa0906600	Chr6_2	484	5.6	54839.2	Plasma Membrane Cytoplasmic
MsUGT186	Msa0906630	Chr6_2	354	5.4	40150.3	Cytoplasmic
MsUGT187	Msa0906640	Chr6_2	464	5.15	52405.1	Plasma Membrane Cytoplasmic
MsUGT188	Msa0909650	Chr6_2	537	5.31	60601.1	Cytoplasmic
MsUGT189	Msa0909930	Chr6_2	480	6.25	53359.7	Plasma Membrane Cytoplasmic
MsUGT190	Msa0910140	Chr6_2	666	6.55	74637.2	Plasma Membrane Cytoplasmic
MsUGT191	Msa0910150	Chr6_2	481	5.62	53245.2	Plasma Membrane Cytoplasmic
MsUGT192	Msa0910170	Chr6_2	480	6.29	53421.2	Plasma Membrane Cytoplasmic
MsUGT193	Msa0912000	Chr6_2	457	5.76	51439.3	Cytoplasmic
MsUGT194	Msa0918080	Chr6_2	465	5.94	52330.3	Cytoplasmic
MsUGT195	Msa0933110	Chr6_3	476	5.11	53044.8	Cytoplasmic
MsUGT196	Msa0933250	Chr6_3	483	5.63	54221.4	Cytoplasmic
MsUGT197	Msa0933440	Chr6_3	476	5.75	53106.2	Cytoplasmic
MsUGT198	Msa0938060	Chr6_3	416	4.97	46980.1	Plasma Membrane Cytoplasmic
MsUGT199	Msa0938090	Chr6_3	484	5.12	54665.1	Cytoplasmic
MsUGT200	Msa0938260	Chr6_3	485	5.82	55089.3	Cytoplasmic
MsUGT201	Msa0938270	Chr6_3	728	4.86	81980.2	Plasma Membrane Cytoplasmic
MsUGT202	Msa0938290	Chr6_3	482	5.82	54409.4	Cytoplasmic
MsUGT203	Msa0938300	Chr6_3	616	5.68	70283.8	Plasma Membrane Cytoplasmic
MsUGT204	Msa0938310	Chr6_3	485	5.78	55063.7	Plasma Membrane Cytoplasmic
MsUGT205	Msa0938330	Chr6_3	446	5.26	49644.8	Cytoplasmic Nuclear
MsUGT206	Msa0938340	Chr6_3	486	5.55	54984.2	Cytoplasmic
MsUGT207	Msa0938350	Chr6_3	485	5.95	54919.1	Cytoplasmic
MsUGT208	Msa0938360	Chr6_3	484	5.57	54295.5	Plasma Membrane Cytoplasmic
MsUGT209	Msa0938370	Chr6_3	1000	5.61	112395	Plasma Membrane
MsUGT210	Msa0938410	Chr6_3	403	6.12	45763	Plasma Membrane Cytoplasmic
MsUGT211	Msa0938420	Chr6_3	485	5.04	54258	Plasma Membrane Cytoplasmic
MsUGT212	Msa0938430	Chr6_3	481	5.14	54188.5	Cytoplasmic
MsUGT213	Msa0938450	Chr6_3	464	5.15	52405.1	Plasma Membrane Cytoplasmic
MsUGT214	Msa0938460	Chr6_3	486	5.6	54858.1	Plasma Membrane Cytoplasmic
MsUGT215	Msa0938470	Chr6_3	484	5.45	54664.9	Plasma Membrane Cytoplasmic
MsUGT216	Msa0938500	Chr6_3	483	5.63	54221.4	Cytoplasmic
MsUGT217	Msa0943750	Chr6_3	727	5.82	81778.7	Cytoplasmic
MsUGT218	Msa0947860	Chr6_3	482	6.38	53552.9	Plasma Membrane Cytoplasmic
MsUGT219	Msa0947870	Chr6_3	480	6.18	53526.3	Plasma Membrane
MsUGT220	Msa0947920	Chr6_3	454	5.85	50675.3	Plasma Membrane Cytoplasmic
MsUGT221	Msa0947950	Chr6_3	481	5.6	53418.3	Plasma Membrane
MsUGT222	Msa0949590	Chr6_3	465	6.54	52838.7	Plasma Membrane Cytoplasmic
MsUGT223	Msa0949600	Chr6_3	219	5.6	24469.3	Cytoplasmic
MsUGT224	Msa0949620	Chr6_3	450	5.43	51019.6	Cytoplasmic
MsUGT225	Msa0971000	Chr6_4	476	5.48	53094	Cytoplasmic
MsUGT226	Msa0973890	Chr6_4	484	6.15	54800.5	Cytoplasmic
MsUGT227	Msa0975200	Chr6_4	484	5.11	54673	Plasma Membrane Cytoplasmic
MsUGT228	Msa0975280	Chr6_4	485	5.21	54731.9	Cytoplasmic
MsUGT229	Msa0975380	Chr6_4	485	5.21	54451.7	Cytoplasmic
MsUGT230	Msa0975390	Chr6_4	485	5.82	55134.3	Cytoplasmic
MsUGT231	Msa0975410	Chr6_4	483	5.63	54221.4	Cytoplasmic
MsUGT232	Msa0975420	Chr6_4	587	5.53	66521.3	Cytoplasmic
MsUGT233	Msa0975430	Chr6_4	596	5.37	66927.2	Plasma Membrane
MsUGT234	Msa0975440	Chr6_4	293	5.22	33232.1	Cytoplasmic Nuclear
MsUGT235	Msa0975460	Chr6_4	448	5.66	50429.3	Plasma Membrane Cytoplasmic
MsUGT236	Msa0975490	Chr6_4	485	5.37	54834.3	Plasma Membrane Cytoplasmic
MsUGT237	Msa0975530	Chr6_4	479	5.74	54260.8	Plasma Membrane Cytoplasmic
MsUGT238	Msa0975540	Chr6_4	443	5.73	49682	Extracellular Plasma Membrane Cytoplasmic
MsUGT239	Msa0975560	Chr6_4	1714	5.49	193169	Cytoplasmic
MsUGT240	Msa0975570	Chr6_4	578	5.35	65761.7	Cytoplasmic
MsUGT241	Msa0975590	Chr6_4	485	5.57	54854	Plasma Membrane
MsUGT242	Msa0975600	Chr6_4	486	5.68	54808.1	Cytoplasmic
MsUGT243	Msa0975610	Chr6_4	464	4.96	52335	Cytoplasmic
MsUGT244	Msa0975630	Chr6_4	482	5.47	54071.5	Cytoplasmic
MsUGT245	Msa0981460	Chr6_4	886	5.6	98307.8	Plasma Membrane
MsUGT246	Msa0981540	Chr6_4	380	5.55	41795.7	Extracellular
MsUGT247	Msa0984520	Chr6_4	473	6.68	52703.7	Plasma Membrane
MsUGT248	Msa0984530	Chr6_4	480	6.52	53385.8	Plasma Membrane Cytoplasmic
MsUGT249	Msa0984540	Chr6_4	481	5.59	53317.2	Plasma Membrane
MsUGT250	Msa0986350	Chr6_4	880	5.67	98978.7	Plasma Membrane Cytoplasmic
MsUGT251	Msa0986470	Chr6_4	388	6.75	43875.9	Plasma Membrane Cytoplasmic
MsUGT252	Msa1002660	Chr6_4	507	5.45	57361.1	Cytoplasmic
MsUGT253	Msa1002670	Chr6_4	477	6.18	54396.9	Cytoplasmic
MsUGT254	Msa1002700	Chr6_4	715	5.72	80638.9	Cytoplasmic
MsUGT255	Msa1007500	Chr7_1	450	5.63	50464.2	Plasma Membrane Cytoplasmic
MsUGT256	Msa1007520	Chr7_1	466	5.64	52435.6	Plasma Membrane
MsUGT257	Msa1008340	Chr7_1	447	5.99	50282.4	Plasma Membrane Cytoplasmic
MsUGT258	Msa1008370	Chr7_1	415	5.8	47353.4	Cytoplasmic
MsUGT259	Msa1008410	Chr7_1	452	5.64	51436.2	Cytoplasmic
MsUGT260	Msa1008420	Chr7_1	288	5.77	33233.3	Cytoplasmic
MsUGT261	Msa1008430	Chr7_1	419	5.15	47331.3	Cytoplasmic
MsUGT262	Msa1008460	Chr7_1	441	6.19	49473.2	Cytoplasmic
MsUGT263	Msa1016930	Chr7_1	476	5.26	52525.2	Plasma Membrane Cytoplasmic
MsUGT264	Msa1016960	Chr7_1	848	5.32	94503.1	Plasma Membrane Cytoplasmic
MsUGT265	Msa1025600	Chr7_1	484	5.97	54539.3	Cytoplasmic
MsUGT266	Msa1025610	Chr7_1	640	5.64	72803.6	Nuclear
MsUGT267	Msa1025630	Chr7_1	497	6.11	56128.1	Cytoplasmic
MsUGT268	Msa1025640	Chr7_1	498	5.89	56693.8	Cytoplasmic
MsUGT269	Msa1025650	Chr7_1	498	5.67	56779.5	Cytoplasmic
MsUGT270	Msa1025660	Chr7_1	497	6.07	56395	Cytoplasmic Mitochondrial
MsUGT271	Msa1025670	Chr7_1	500	5.55	56523.5	Cytoplasmic
MsUGT272	Msa1025680	Chr7_1	485	5.81	54641.4	Cytoplasmic
MsUGT273	Msa1025700	Chr7_1	472	6.45	53731.6	Cytoplasmic
MsUGT274	Msa1025730	Chr7_1	488	5.55	55254.1	Plasma Membrane Cytoplasmic
MsUGT275	Msa1025790	Chr7_1	374	5.58	43028.8	Cytoplasmic
MsUGT276	Msa1025820	Chr7_1	498	6.12	56638.7	Cytoplasmic
MsUGT277	Msa1029520	Chr7_1	451	6.11	51246.2	Cytoplasmic
MsUGT278	Msa1043710	Chr7_2	472	5.48	52291.7	Plasma Membrane
MsUGT279	Msa1049050	Chr7_2	466	5.55	52499.6	Plasma Membrane Cytoplasmic
MsUGT280	Msa1049950	Chr7_2	447	5.58	50540.5	Plasma Membrane Cytoplasmic
MsUGT281	Msa1049960	Chr7_2	328	4.94	37706	Cytoplasmic
MsUGT282	Msa1049970	Chr7_2	450	5.55	51370.1	Cytoplasmic
MsUGT283	Msa1049980	Chr7_2	498	5.29	56906.2	Cytoplasmic
MsUGT284	Msa1050000	Chr7_2	452	5.55	51522.3	Cytoplasmic
MsUGT285	Msa1058200	Chr7_2	893	5.56	99127.5	Plasma Membrane Cytoplasmic
MsUGT286	Msa1064420	Chr7_2	466	5.46	52894.2	Cytoplasmic
MsUGT287	Msa1064430	Chr7_2	497	5.9	56545.2	Cytoplasmic
MsUGT288	Msa1064440	Chr7_2	497	6.11	56097.1	Cytoplasmic
MsUGT289	Msa1064450	Chr7_2	640	5.64	72753.6	Nuclear
MsUGT290	Msa1064460	Chr7_2	500	5.81	56384.4	Cytoplasmic
MsUGT291	Msa1064480	Chr7_2	488	5.6	55376.2	Plasma Membrane Cytoplasmic
MsUGT292	Msa1064490	Chr7_2	498	5.72	56696.6	Cytoplasmic
MsUGT293	Msa1064500	Chr7_2	500	5.92	57184	Cytoplasmic
MsUGT294	Msa1064530	Chr7_2	500	5.96	56719.6	Cytoplasmic Nuclear
MsUGT295	Msa1064550	Chr7_2	355	6.27	40241.8	Plasma Membrane Cytoplasmic
MsUGT296	Msa1079760	Chr7_2	503	5.51	56752.6	Cytoplasmic
MsUGT297	Msa1079770	Chr7_2	507	5.52	57377.2	Cytoplasmic
MsUGT298	Msa1079780	Chr7_2	477	6.51	54238.8	Cytoplasmic
MsUGT299	Msa1084680	Chr7_2	481	5.19	53200.9	Plasma Membrane Cytoplasmic
MsUGT300	Msa1084690	Chr7_2	469	5.04	51787.4	Cytoplasmic
MsUGT301	Msa1084720	Chr7_2	475	5.7	52463.3	Plasma Membrane
MsUGT302	Msa1084730	Chr7_2	448	5.62	49099.5	Cytoplasmic Chloroplast
MsUGT303	Msa1093420	Chr7_3	477	6.18	54382.9	Cytoplasmic
MsUGT304	Msa1093430	Chr7_3	507	5.46	57462.2	Cytoplasmic
MsUGT305	Msa1098900	Chr7_3	440	5.28	49627.1	Cytoplasmic
MsUGT306	Msa1098910	Chr7_3	441	6.07	49427.1	Cytoplasmic
MsUGT307	Msa1098940	Chr7_3	600	5.78	67060.5	Cytoplasmic
MsUGT308	Msa1098980	Chr7_3	356	4.86	40534.6	Cytoplasmic
MsUGT309	Msa1098990	Chr7_3	446	5.88	50208.3	Plasma Membrane Cytoplasmic
MsUGT310	Msa1099940	Chr7_3	431	5.47	48733.2	Plasma Membrane Cytoplasmic
MsUGT311	Msa1101620	Chr7_3	506	5.89	57368.3	Cytoplasmic
MsUGT312	Msa1101630	Chr7_3	522	6.15	59641.2	Plasma Membrane Cytoplasmic
MsUGT313	Msa1102800	Chr7_3	472	6.05	52191.6	Cytoplasmic Chloroplast
MsUGT314	Msa1102820	Chr7_3	891	5.57	98545.3	Plasma Membrane Cytoplasmic
MsUGT315	Msa1103810	Chr7_3	500	5.55	56537.5	Cytoplasmic
MsUGT316	Msa1109520	Chr7_3	498	5.77	56319	Cytoplasmic
MsUGT317	Msa1121330	Chr7_3	457	5.82	51743.7	Cytoplasmic
MsUGT318	Msa1124170	Chr7_3	458	5.85	51606.7	Cytoplasmic
MsUGT319	Msa1124180	Chr7_3	499	6.23	56187.4	Plasma Membrane Cytoplasmic
MsUGT320	Msa1124600	Chr7_3	569	5.7	64090.5	Cytoplasmic
MsUGT321	Msa1136310	Chr7_4	466	5.38	52250.2	Plasma Membrane Cytoplasmic
MsUGT322	Msa1139210	Chr7_4	356	4.8	40520.5	Cytoplasmic
MsUGT323	Msa1139240	Chr7_4	446	5.99	50168.3	Plasma Membrane Cytoplasmic
MsUGT324	Msa1142310	Chr7_4	469	7.56	52733.4	Cytoplasmic
MsUGT325	Msa1143250	Chr7_4	493	5.39	54176.2	Plasma Membrane Cytoplasmic
MsUGT326	Msa1143260	Chr7_4	493	5.33	54035	Cytoplasmic
MsUGT327	Msa1143450	Chr7_4	886	5.6	98307.8	Plasma Membrane
MsUGT328	Msa1153040	Chr7_4	497	5.89	56345.4	Cytoplasmic
MsUGT329	Msa1153170	Chr7_4	498	6.16	56124.9	Cytoplasmic
MsUGT330	Msa1153190	Chr7_4	500	5.55	56551.5	Cytoplasmic
MsUGT331	Msa1153200	Chr7_4	437	5.2	49400.8	Cytoplasmic
MsUGT332	Msa1153250	Chr7_4	640	5.64	72744.6	Nuclear
MsUGT333	Msa1167820	Chr7_4	507	5.45	57361.1	Cytoplasmic
MsUGT334	Msa1167830	Chr7_4	477	6.18	54396.9	Cytoplasmic
MsUGT335	Msa1167860	Chr7_4	715	5.72	80638.9	Cytoplasmic
MsUGT336	Msa1177340	Chr8_1	366	4.95	41110.7	Cytoplasmic
MsUGT337	Msa1177360	Chr8_1	479	5.27	53695.7	Cytoplasmic
MsUGT338	Msa1181520	Chr8_1	412	5.47	45603.3	Extracellular Plasma Membrane
MsUGT339	Msa1181630	Chr8_1	477	5.56	52782.6	Extracellular Plasma Membrane
MsUGT340	Msa1181740	Chr8_1	409	5.82	45082.7	Nuclear
MsUGT341	Msa1182540	Chr8_1	471	5.58	52231	Plasma Membrane
MsUGT342	Msa1183020	Chr8_1	470	5.45	51806.6	Plasma Membrane Cytoplasmic
MsUGT343	Msa1183290	Chr8_1	1116	5.77	122612	Plasma Membrane Cytoplasmic Nuclear
MsUGT344	Msa1183330	Chr8_1	481	5.71	54338.5	Cytoplasmic
MsUGT345	Msa1184030	Chr8_1	502	8.92	56061.2	Plasma Membrane
MsUGT346	Msa1184040	Chr8_1	510	6.44	56943.6	Plasma Membrane
MsUGT347	Msa1190680	Chr8_1	484	5.35	54756.1	Plasma Membrane
MsUGT348	Msa1210110	Chr8_1	417	5.95	47070.5	Cytoplasmic
MsUGT349	Msa1211740	Chr8_1	417	6.38	47052.4	Cytoplasmic Mitochondrial Chloroplast
MsUGT350	Msa1219160	Chr8_1	696	6.56	77561.5	Cytoplasmic
MsUGT351	Msa1221410	Chr8_1	454	5.91	50084.6	Cytoplasmic
MsUGT352	Msa1224820	Chr8_1	460	5.37	51763.8	Plasma Membrane Cytoplasmic Chloroplast
MsUGT353	Msa1228110	Chr8_2	502	8.92	56061.2	Plasma Membrane
MsUGT354	Msa1228120	Chr8_2	725	6.74	80426.9	Plasma Membrane
MsUGT355	Msa1230760	Chr8_2	380	5.55	41795.7	Extracellular
MsUGT356	Msa1230770	Chr8_2	477	5.79	52833.6	Plasma Membrane
MsUGT357	Msa1235170	Chr8_2	808	5.7	89982	Plasma Membrane
MsUGT358	Msa1244950	Chr8_2	484	5.35	54756.1	Plasma Membrane
MsUGT359	Msa1265230	Chr8_2	485	6.29	53668.9	Cytoplasmic
MsUGT360	Msa1267890	Chr8_3	472	6.04	52325	Plasma Membrane
MsUGT361	Msa1271390	Chr8_3	510	6.44	56983.6	Plasma Membrane
MsUGT362	Msa1271410	Chr8_3	502	8.92	56061.2	Plasma Membrane
MsUGT363	Msa1272020	Chr8_3	478	5.56	52780.8	Plasma Membrane
MsUGT364	Msa1272110	Chr8_3	711	5.7	79263.8	Plasma Membrane
MsUGT365	Msa1272120	Chr8_3	468	6.32	51709.7	Cytoplasmic
MsUGT366	Msa1288640	Chr8_3	242	5.11	26560.1	Extracellular Cytoplasmic Chloroplast
MsUGT367	Msa1288660	Chr8_3	477	5.72	52771.6	Plasma Membrane
MsUGT368	Msa1291370	Chr8_3	906	6.39	100888	Plasma Membrane Cytoplasmic
MsUGT369	Msa1291380	Chr8_3	572	6.83	63236.3	Cytoplasmic
MsUGT370	Msa1299560	Chr8_3	417	5.95	47022.4	Cytoplasmic
MsUGT371	Msa1299620	Chr8_3	417	5.95	47022.4	Cytoplasmic
MsUGT372	Msa1304800	Chr8_3	476	6.28	53082.5	Plasma Membrane
MsUGT373	Msa1309620	Chr8_4	489	5.84	54549.8	Plasma Membrane
MsUGT374	Msa1309830	Chr8_4	470	5.64	51617.4	Cytoplasmic
MsUGT375	Msa1309860	Chr8_4	687	5.45	76279.1	Plasma Membrane
MsUGT376	Msa1309870	Chr8_4	468	6.2	51652.7	Cytoplasmic
MsUGT377	Msa1311680	Chr8_4	432	5.81	48074.4	Plasma Membrane
MsUGT378	Msa1315640	Chr8_4	223	8.93	24443.1	Chloroplast
MsUGT379	Msa1325250	Chr8_4	484	5.35	54756.1	Plasma Membrane
MsUGT380	Msa1325280	Chr8_4	484	5.44	54798.2	Plasma Membrane
MsUGT381	Msa1333540	Chr8_4	413	6.61	46761.1	Plasma Membrane
MsUGT382	Msa1337550	tig0001526	454	5.99	50130.7	Cytoplasmic
MsUGT383	Msa1344870	tig0006912	479	5.28	53707.7	Cytoplasmic
MsUGT384	Msa1344880	tig0006912	480	5.53	53497.4	Cytoplasmic
MsUGT385	Msa1346390	tig0008869	478	5.48	53654.6	Cytoplasmic
MsUGT386	Msa1346960	tig0009285	500	5.43	56130.4	Plasma Membrane Cytoplasmic
MsUGT387	Msa1378130	tig0020056	343	5.75	37795.1	Extracellular
MsUGT388	Msa1378140	tig0020056	477	5.79	52833.6	Plasma Membrane
MsUGT389	Msa1397530	tig0022164	392	5.98	43565.2	Cytoplasmic
MsUGT390	Msa1397540	tig0022164	479	5.4	53727.8	Cytoplasmic
MsUGT391	Msa1400390	tig0022441	479	5.41	53137.8	Plasma Membrane Cytoplasmic Chloroplast
MsUGT392	Msa1400410	tig0022441	476	5.6	52592.4	Plasma Membrane
MsUGT393	Msa1400420	tig0022441	448	5.62	49099.5	Cytoplasmic Chloroplast
MsUGT394	Msa1406130	tig0023193	479	5.4	53878.2	Plasma Membrane Cytoplasmic
MsUGT395	Msa1416650	tig0024373	448	5.62	49099.5	Cytoplasmic Chloroplast
MsUGT396	Msa1416660	tig0024373	475	5.7	52463.3	Plasma Membrane
MsUGT397	Msa1416680	tig0024373	479	5.41	53137.8	Plasma Membrane Cytoplasmic Chloroplast
MsUGT398	Msa1416830	tig0024408	1079	6.6	120204	Cytoplasmic
MsUGT399	Msa1416840	tig0024408	460	6.98	51600.5	Cytoplasmic
MsUGT400	Msa1416850	tig0024408	481	5.06	54015.2	Cytoplasmic
MsUGT401	Msa1417770	tig0024513	2231	4.93	248800	Cytoplasmic
MsUGT402	Msa1425580	tig0025874	1079	6.6	120204	Cytoplasmic
MsUGT403	Msa1425590	tig0025874	460	6.98	51600.5	Cytoplasmic
MsUGT404	Msa1425600	tig0025874	481	5.06	54031.2	Cytoplasmic
MsUGT405	Msa1426600	tig0026054	462	7.91	51636.3	Cytoplasmic
MsUGT406	Msa1428380	tig0026340	498	6.01	56199.5	Cytoplasmic
MsUGT407	Msa1441220	tig0029236	479	6.04	52893.8	Cytoplasmic Chloroplast
MsUGT408	Msa1452500	tig0033946	478	5.56	52726.6	Plasma Membrane
MsUGT409	Msa1461550	tig0041587	417	6.22	46976.4	Cytoplasmic Mitochondrial

## Sheet: Table S2
Supplementary Table S2. Gene duplication events of MsUGTs
Genes	Chr	Start points	End points	Genes	Chr	Start points	End points
MsUGT005	Chr1_1	50464928	50466340	MsUGT278	chr7_2	1890098	1891516
MsUGT002	Chr1_1	1587348	1590520	MsUGT120	chr5_3	38444266	38448692
MsUGT002	Chr1_1	1587348	1590520	MsUGT096	chr5_2	47478766	47483332
MsUGT007	Chr1_1	72786508	72798785	MsUGT019	chr1_3	68502753	68514674
MsUGT003	Chr1_1	7716919	7718025	MsUGT021	chr1_4	13122256	13123656
MsUGT003	Chr1_1	7716919	7718025	MsUGT016	chr1_3	12974618	12976021
MsUGT003	Chr1_1	7716919	7718025	MsUGT017	chr1_3	29974092	29975489
MsUGT003	Chr1_1	7716919	7718025	MsUGT004	chr1_1	37317553	37318950	Tandem duplication
MsUGT005	Chr1_1	50464928	50466340	MsUGT014	chr1_3	8635134	8636546
MsUGT004	Chr1_1	37317553	37318950	MsUGT016	chr1_3	12974618	12976021
MsUGT004	Chr1_1	37317553	37318950	MsUGT017	chr1_3	29974092	29975489
MsUGT004	Chr1_1	37317553	37318950	MsUGT021	chr1_4	13122256	13123656
MsUGT004	Chr1_1	37317553	37318950	MsUGT022	chr1_4	31787547	31788944
MsUGT005	Chr1_1	50464928	50466340	MsUGT031	chr2_2	69317477	69318889
MsUGT002	Chr1_1	1587348	1590520	MsUGT095	chr5_2	47279302	47283523
MsUGT001	Chr1_1	1576081	1579859	MsUGT096	chr5_2	47478766	47483332
MsUGT002	Chr1_1	1587348	1590520	MsUGT118	chr5_3	38158554	38162895
MsUGT001	Chr1_1	1576081	1579859	MsUGT119	chr5_3	38171530	38180895
MsUGT001	Chr1_1	1576081	1579859	MsUGT120	chr5_3	38444266	38448692
MsUGT011	Chr1_2	70869626	70871012	MsUGT007	chr1_1	72786508	72798785
MsUGT008	Chr1_2	17419545	17420396	MsUGT003	chr1_1	7716919	7718025
MsUGT008	Chr1_2	17419545	17420396	MsUGT021	chr1_4	13122256	13123656
MsUGT008	Chr1_2	17419545	17420396	MsUGT016	chr1_3	12974618	12976021
MsUGT008	Chr1_2	17419545	17420396	MsUGT017	chr1_3	29974092	29975489
MsUGT011	Chr1_2	70869626	70871012	MsUGT013	chr1_2	75199304	75211217	Tandem duplication
MsUGT009	Chr1_2	70739346	70740728	MsUGT012	chr1_2	75189441	75190823	Tandem duplication
MsUGT011	Chr1_2	70869626	70871012	MsUGT018	chr1_3	68385918	68387304
MsUGT013	Chr1_2	75199304	75211217	MsUGT019	chr1_3	68502753	68514674
MsUGT012	Chr1_2	75189441	75190823	MsUGT020	chr1_3	68523161	68524543
MsUGT009	Chr1_2	70739346	70740728	MsUGT020	chr1_3	68523161	68524543
MsUGT015	Chr1_3	8639752	8641440	MsUGT014	chr1_3	8635134	8636546	Tandem duplication
MsUGT018	Chr1_3	68385918	68387304	MsUGT006	chr1_1	72697608	72698852
MsUGT016	Chr1_3	12974618	12976021	MsUGT017	chr1_3	29974092	29975489	Tandem duplication
MsUGT016	Chr1_3	12974618	12976021	MsUGT021	chr1_4	13122256	13123656
MsUGT017	Chr1_3	29974092	29975489	MsUGT021	chr1_4	13122256	13123656
MsUGT016	Chr1_3	12974618	12976021	MsUGT022	chr1_4	31787547	31788944
MsUGT017	Chr1_3	29974092	29975489	MsUGT022	chr1_4	31787547	31788944
MsUGT014	Chr1_3	8635134	8636546	MsUGT031	chr2_2	69317477	69318889
MsUGT014	Chr1_3	8635134	8636546	MsUGT278	chr7_2	1890098	1891516
MsUGT015	Chr1_3	8639752	8641440	MsUGT278	chr7_2	1890098	1891516
MsUGT021	Chr1_4	13122256	13123656	MsUGT022	chr1_4	31787547	31788944	Tandem duplication
MsUGT023	Chr2_1	29817372	29821984	MsUGT027	chr2_2	30147933	30149333
MsUGT023	Chr2_1	29817372	29821984	MsUGT036	chr2_4	41405843	41407243
MsUGT025	Chr2_1	78162883	78164337	MsUGT030	chr2_2	64900694	64902148
MsUGT023	Chr2_1	29817372	29821984	MsUGT033	chr2_3	26601066	26605346
MsUGT024	Chr2_1	49747477	49748895	MsUGT034	chr2_3	34489830	34491248
MsUGT025	Chr2_1	78162883	78164337	MsUGT035	chr2_3	59839346	59840800
MsUGT025	Chr2_1	78162883	78164337	MsUGT037	chr2_4	61723217	61724671
MsUGT025	Chr2_1	78162883	78164337	MsUGT126	chr5_4	601482	602936
MsUGT024	Chr2_1	49747477	49748895	MsUGT360	chr8_3	131541	132959
MsUGT026	Chr2_2	25624705	25631110	MsUGT028	chr2_2	30151203	30152603	Tandem duplication
MsUGT028	Chr2_2	30151203	30152603	MsUGT033	chr2_3	26601066	26605346
MsUGT026	Chr2_2	25624705	25631110	MsUGT027	chr2_2	30147933	30149333	Tandem duplication
MsUGT026	Chr2_2	25624705	25631110	MsUGT036	chr2_4	41405843	41407243
MsUGT032	Chr2_2	69372284	69380639	MsUGT278	chr7_2	1890098	1891516
MsUGT028	Chr2_2	30151203	30152603	MsUGT023	chr2_1	29817372	29821984
MsUGT029	Chr2_2	38445022	38446440	MsUGT024	chr2_1	49747477	49748895
MsUGT028	Chr2_2	30151203	30152603	MsUGT027	chr2_2	30147933	30149333	Tandem duplication
MsUGT028	Chr2_2	30151203	30152603	MsUGT036	chr2_4	41405843	41407243
MsUGT032	Chr2_2	69372284	69380639	MsUGT264	chr7_1	35109404	35116332
MsUGT031	Chr2_2	69317477	69318889	MsUGT278	chr7_2	1890098	1891516
MsUGT032	Chr2_2	69372284	69380639	MsUGT285	chr7_2	42687151	42692743
MsUGT034	Chr2_3	34489830	34491248	MsUGT029	chr2_2	38445022	38446440
MsUGT035	Chr2_3	59839346	59840800	MsUGT030	chr2_2	64900694	64902148
MsUGT034	Chr2_3	34489830	34491248	MsUGT360	chr8_3	131541	132959
MsUGT036	Chr2_4	41405843	41407243	MsUGT027	chr2_2	30147933	30149333
MsUGT037	Chr2_4	61723217	61724671	MsUGT030	chr2_2	64900694	64902148
MsUGT037	Chr2_4	61723217	61724671	MsUGT035	chr2_3	59839346	59840800
MsUGT039	Chr3_1	8529025	8530680	MsUGT047	chr3_2	8613759	8615781
MsUGT040	Chr3_1	8531931	8537712	MsUGT048	chr3_2	8616671	8622836
MsUGT039	Chr3_1	8529025	8530680	MsUGT048	chr3_2	8616671	8622836
MsUGT042	Chr3_1	31618800	31621553	MsUGT096	chr5_2	47478766	47483332
MsUGT045	Chr3_1	65875487	65878650	MsUGT061	chr3_4	56379606	56382798
MsUGT041	Chr3_1	12196548	12198954	MsUGT155	chr6_1	8805081	8807651
MsUGT041	Chr3_1	12196548	12198954	MsUGT046	chr3_2	7642677	7645069
MsUGT042	Chr3_1	31618800	31621553	MsUGT049	chr3_2	31064745	31067631
MsUGT040	Chr3_1	8531931	8537712	MsUGT059	chr3_4	10139366	10145139
MsUGT044	Chr3_1	65865248	65867440	MsUGT056	chr3_3	62080691	62084073
MsUGT045	Chr3_1	65875487	65878650	MsUGT056	chr3_3	62080691	62084073
MsUGT043	Chr3_1	49265493	49266935	MsUGT060	chr3_4	19466160	19467602
MsUGT044	Chr3_1	65865248	65867440	MsUGT061	chr3_4	56379606	56382798
MsUGT044	Chr3_1	65865248	65867440	MsUGT062	chr3_4	56386501	56389897
MsUGT045	Chr3_1	65875487	65878650	MsUGT062	chr3_4	56386501	56389897
MsUGT038	Chr3_1	2542356	2543771	MsUGT340	chr8_1	16255298	16256642
MsUGT038	Chr3_1	2542356	2543771	MsUGT341	chr8_1	17677483	17678898
MsUGT047	Chr3_2	8613759	8615781	MsUGT059	chr3_4	10139366	10145139
MsUGT047	Chr3_2	8613759	8615781	MsUGT053	chr3_3	10505933	10511784
MsUGT049	Chr3_2	31064745	31067631	MsUGT096	chr5_2	47478766	47483332
MsUGT046	Chr3_2	7642677	7645069	MsUGT155	chr6_1	8805081	8807651
MsUGT047	Chr3_2	8613759	8615781	MsUGT040	chr3_1	8531931	8537712
MsUGT050	Chr3_2	62973005	62976381	MsUGT044	chr3_1	65865248	65867440
MsUGT047	Chr3_2	8613759	8615781	MsUGT048	chr3_2	8616671	8622836	Tandem duplication
MsUGT050	Chr3_2	62973005	62976381	MsUGT045	chr3_1	65875487	65878650
MsUGT046	Chr3_2	7642677	7645069	MsUGT055	chr3_3	60850688	60853093
MsUGT050	Chr3_2	62973005	62976381	MsUGT056	chr3_3	62080691	62084073
MsUGT046	Chr3_2	7642677	7645069	MsUGT057	chr3_4	8953279	8955684
MsUGT050	Chr3_2	62973005	62976381	MsUGT062	chr3_4	56386501	56389897
MsUGT051	Chr3_2	90105162	90107999	MsUGT164	chr6_1	37657849	37660803
MsUGT051	Chr3_2	90105162	90107999	MsUGT165	chr6_1	37689359	37692350
MsUGT051	Chr3_2	90105162	90107999	MsUGT193	chr6_2	19541914	19546666
MsUGT052	Chr3_3	10503027	10504682	MsUGT047	chr3_2	8613759	8615781
MsUGT052	Chr3_3	10503027	10504682	MsUGT048	chr3_2	8616671	8622836
MsUGT054	Chr3_3	31600445	31603040	MsUGT096	chr5_2	47478766	47483332
MsUGT054	Chr3_3	31600445	31603040	MsUGT049	chr3_2	31064745	31067631
MsUGT055	Chr3_3	60850688	60853093	MsUGT057	chr3_4	8953279	8955684
MsUGT056	Chr3_3	62080691	62084073	MsUGT062	chr3_4	56386501	56389897
MsUGT052	Chr3_3	10503027	10504682	MsUGT039	chr3_1	8529025	8530680
MsUGT053	Chr3_3	10505933	10511784	MsUGT040	chr3_1	8531931	8537712
MsUGT054	Chr3_3	31600445	31603040	MsUGT042	chr3_1	31618800	31621553
MsUGT055	Chr3_3	60850688	60853093	MsUGT041	chr3_1	12196548	12198954
MsUGT055	Chr3_3	60850688	60853093	MsUGT155	chr6_1	8805081	8807651
MsUGT058	Chr3_4	10136460	10138115	MsUGT047	chr3_2	8613759	8615781
MsUGT058	Chr3_4	10136460	10138115	MsUGT048	chr3_2	8616671	8622836
MsUGT061	Chr3_4	56379606	56382798	MsUGT062	chr3_4	56386501	56389897	Tandem duplication
MsUGT061	Chr3_4	56379606	56382798	MsUGT056	chr3_3	62080691	62084073
MsUGT061	Chr3_4	56379606	56382798	MsUGT050	chr3_2	62973005	62976381
MsUGT058	Chr3_4	10136460	10138115	MsUGT052	chr3_3	10503027	10504682
MsUGT059	Chr3_4	10139366	10145139	MsUGT053	chr3_3	10505933	10511784
MsUGT058	Chr3_4	10136460	10138115	MsUGT039	chr3_1	8529025	8530680
MsUGT057	Chr3_4	8953279	8955684	MsUGT041	chr3_1	12196548	12198954
MsUGT063	Chr4_1	59586592	59590633	MsUGT095	chr5_2	47279302	47283523
MsUGT063	Chr4_1	59586592	59590633	MsUGT002	chr1_1	1587348	1590520
MsUGT064	Chr4_1	67078648	67081001	MsUGT077	chr4_4	73986409	73988759
MsUGT064	Chr4_1	67078648	67081001	MsUGT078	chr4_4	74215825	74218175
MsUGT065	Chr4_2	7742406	7743902	MsUGT297	chr7_2	78981633	78983156
MsUGT065	Chr4_2	7742406	7743902	MsUGT304	chr7_3	13351966	13353489
MsUGT065	Chr4_2	7742406	7743902	MsUGT333	chr7_4	60338038	60339561
MsUGT066	Chr4_2	48241357	48244094	MsUGT071	chr4_3	49295016	49297327
MsUGT066	Chr4_2	48241357	48244094	MsUGT074	chr4_4	47798732	47801062
MsUGT067	Chr4_2	48265228	48267553	MsUGT070	chr4_3	49275201	49277414
MsUGT066	Chr4_2	48241357	48244094	MsUGT070	chr4_3	49275201	49277414
MsUGT068	Chr4_3	34468806	34473475	MsUGT095	chr5_2	47279302	47283523
MsUGT068	Chr4_3	34468806	34473475	MsUGT120	chr5_3	38444266	38448692
MsUGT069	Chr4_3	34596615	34597334	MsUGT099	chr5_2	56851175	56853312
MsUGT069	Chr4_3	34596615	34597334	MsUGT207	chr6_3	10113347	10115482
MsUGT069	Chr4_3	34596615	34597334	MsUGT068	chr4_3	34468806	34473475	Tandem duplication
MsUGT069	Chr4_3	34596615	34597334	MsUGT063	chr4_1	59586592	59590633
MsUGT072	Chr4_3	72159045	72161300	MsUGT070	chr4_3	49275201	49277414	Tandem duplication
MsUGT068	Chr4_3	34468806	34473475	MsUGT063	chr4_1	59586592	59590633
MsUGT071	Chr4_3	49295016	49297327	MsUGT067	chr4_2	48265228	48267553
MsUGT072	Chr4_3	72159045	72161300	MsUGT067	chr4_2	48265228	48267553
MsUGT071	Chr4_3	49295016	49297327	MsUGT070	chr4_3	49275201	49277414	Tandem duplication
MsUGT072	Chr4_3	72159045	72161300	MsUGT071	chr4_3	49295016	49297327	Tandem duplication
MsUGT076	Chr4_4	62955391	62956827	MsUGT292	chr7_2	57149571	57151067
MsUGT073	Chr4_4	47779571	47782055	MsUGT071	chr4_3	49295016	49297327
MsUGT073	Chr4_4	47779571	47782055	MsUGT074	chr4_4	47798732	47801062	Tandem duplication
MsUGT073	Chr4_4	47779571	47782055	MsUGT066	chr4_2	48241357	48244094
MsUGT074	Chr4_4	47798732	47801062	MsUGT067	chr4_2	48265228	48267553
MsUGT073	Chr4_4	47779571	47782055	MsUGT070	chr4_3	49275201	49277414
MsUGT074	Chr4_4	47798732	47801062	MsUGT070	chr4_3	49275201	49277414
MsUGT074	Chr4_4	47798732	47801062	MsUGT071	chr4_3	49295016	49297327
MsUGT074	Chr4_4	47798732	47801062	MsUGT072	chr4_3	72159045	72161300
MsUGT076	Chr4_4	62955391	62956827	MsUGT075	chr4_4	62950079	62951506	Tandem duplication
MsUGT078	Chr4_4	74215825	74218175	MsUGT077	chr4_4	73986409	73988759	Tandem duplication
MsUGT077	Chr4_4	73986409	73988759	MsUGT352	chr8_1	89910182	89912532
MsUGT086	Chr5_1	59006931	59008834	MsUGT126	chr5_4	601482	602936
MsUGT082	Chr5_1	43360396	43365462	MsUGT095	chr5_2	47279302	47283523
MsUGT083	Chr5_1	43371370	43380736	MsUGT095	chr5_2	47279302	47283523
MsUGT083	Chr5_1	43371370	43380736	MsUGT119	chr5_3	38171530	38180895
MsUGT082	Chr5_1	43360396	43365462	MsUGT118	chr5_3	38158554	38162895
MsUGT083	Chr5_1	43371370	43380736	MsUGT118	chr5_3	38158554	38162895
MsUGT082	Chr5_1	43360396	43365462	MsUGT002	chr1_1	1587348	1590520
MsUGT082	Chr5_1	43360396	43365462	MsUGT054	chr3_3	31600445	31603040
MsUGT083	Chr5_1	43371370	43380736	MsUGT001	chr1_1	1576081	1579859
MsUGT080	Chr5_1	14177170	14178627	MsUGT123	chr5_3	57862554	57864445
MsUGT081	Chr5_1	17579457	17584415	MsUGT116	chr5_3	19694392	19697671
MsUGT085	Chr5_1	47764116	47765528	MsUGT084	chr5_1	47741961	47743367	Tandem duplication
MsUGT087	Chr5_1	69421591	69422877	MsUGT302	chr7_2	85116968	85118400
MsUGT079	Chr5_1	9670409	9671890	MsUGT325	chr7_4	18693809	18695290
MsUGT079	Chr5_1	9670409	9671890	MsUGT326	chr7_4	18715028	18716509
MsUGT104	Chr5_2	72657778	72664466	MsUGT125	chr5_3	60645562	60651184
MsUGT104	Chr5_2	72657778	72664466	MsUGT300	chr7_2	85094136	85095545
MsUGT104	Chr5_2	72657778	72664466	MsUGT124	chr5_3	60634502	60643425
MsUGT098	Chr5_2	52317594	52334338	MsUGT134	chr5_4	44620259	44621671
MsUGT098	Chr5_2	52317594	52334338	MsUGT121	chr5_3	43091857	43093269
MsUGT098	Chr5_2	52317594	52334338	MsUGT097	chr5_2	52311229	52312641	Tandem duplication
MsUGT100	Chr5_2	63842134	63844034	MsUGT126	chr5_4	601482	602936
MsUGT095	Chr5_2	47279302	47283523	MsUGT120	chr5_3	38444266	38448692
MsUGT095	Chr5_2	47279302	47283523	MsUGT096	chr5_2	47478766	47483332	Tandem duplication
MsUGT089	Chr5_2	5942656	5943423	MsUGT060	chr3_4	19466160	19467602
MsUGT091	Chr5_2	17328506	17329963	MsUGT123	chr5_3	57862554	57864445
MsUGT093	Chr5_2	19361120	19363846	MsUGT114	chr5_3	19667330	19670081
MsUGT093	Chr5_2	19361120	19363846	MsUGT131	chr5_4	19224719	19226958
MsUGT093	Chr5_2	19361120	19363846	MsUGT115	chr5_3	19685621	19688464
MsUGT094	Chr5_2	19369179	19371646	MsUGT092	chr5_2	19335854	19340801	Tandem duplication
MsUGT093	Chr5_2	19361120	19363846	MsUGT130	chr5_4	19208025	19210652
MsUGT090	Chr5_2	12449018	12450499	MsUGT079	chr5_1	9670409	9671890
MsUGT091	Chr5_2	17328506	17329963	MsUGT080	chr5_1	14177170	14178627
MsUGT092	Chr5_2	19335854	19340801	MsUGT081	chr5_1	17579457	17584415
MsUGT097	Chr5_2	52311229	52312641	MsUGT084	chr5_1	47741961	47743367
MsUGT097	Chr5_2	52311229	52312641	MsUGT085	chr5_1	47764116	47765528
MsUGT100	Chr5_2	63842134	63844034	MsUGT086	chr5_1	59006931	59008834
MsUGT102	Chr5_2	72635713	72637607	MsUGT088	chr5_1	69424090	69425520
MsUGT103	Chr5_2	72638835	72640271	MsUGT087	chr5_1	69421591	69422877
MsUGT097	Chr5_2	52311229	52312641	MsUGT134	chr5_4	44620259	44621671
MsUGT099	Chr5_2	56851175	56853312	MsUGT135	chr5_4	48532240	48534363
MsUGT100	Chr5_2	63842134	63844034	MsUGT136	chr5_4	59976505	59978309
MsUGT099	Chr5_2	56851175	56853312	MsUGT206	chr6_3	10110562	10112588
MsUGT099	Chr5_2	56851175	56853312	MsUGT207	chr6_3	10113347	10115482
MsUGT101	Chr5_2	72633763	72635386	MsUGT300	chr7_2	85094136	85095545
MsUGT090	Chr5_2	12449018	12450499	MsUGT326	chr7_4	18715028	18716509
MsUGT125	Chr5_3	60645562	60651184	MsUGT299	chr7_2	85085453	85086898
MsUGT125	Chr5_3	60645562	60651184	MsUGT300	chr7_2	85094136	85095545
MsUGT122	Chr5_3	43111681	43124069	MsUGT134	chr5_4	44620259	44621671
MsUGT122	Chr5_3	43111681	43124069	MsUGT121	chr5_3	43091857	43093269	Tandem duplication
MsUGT122	Chr5_3	43111681	43124069	MsUGT085	chr5_1	47764116	47765528
MsUGT123	Chr5_3	57862554	57864445	MsUGT126	chr5_4	601482	602936
MsUGT118	Chr5_3	38158554	38162895	MsUGT120	chr5_3	38444266	38448692	Tandem duplication
MsUGT118	Chr5_3	38158554	38162895	MsUGT096	chr5_2	47478766	47483332
MsUGT112	Chr5_3	16462617	16464074	MsUGT123	chr5_3	57862554	57864445	Tandem duplication
MsUGT114	Chr5_3	19667330	19670081	MsUGT116	chr5_3	19694392	19697671	Tandem duplication
MsUGT115	Chr5_3	19685621	19688464	MsUGT116	chr5_3	19694392	19697671	Tandem duplication
MsUGT113	Chr5_3	19655347	19659539	MsUGT116	chr5_3	19694392	19697671	Tandem duplication
MsUGT117	Chr5_3	19703103	19703543	MsUGT116	chr5_3	19694392	19697671	Tandem duplication
MsUGT117	Chr5_3	19703103	19703543	MsUGT094	chr5_2	19369179	19371646
MsUGT117	Chr5_3	19703103	19703543	MsUGT128	chr5_4	19185241	19187894
MsUGT117	Chr5_3	19703103	19703543	MsUGT129	chr5_4	19198921	19202107
MsUGT110	Chr5_3	3181479	3182937	MsUGT108	chr5_3	3164373	3168781	Tandem duplication
MsUGT110	Chr5_3	3181479	3182937	MsUGT109	chr5_3	3172919	3177337	Tandem duplication
MsUGT110	Chr5_3	3181479	3182937	MsUGT107	chr5_3	3155645	3160251	Tandem duplication
MsUGT110	Chr5_3	3181479	3182937	MsUGT106	chr5_3	3147070	3151500	Tandem duplication
MsUGT106	Chr5_3	3147070	3151500	MsUGT105	chr5_3	3139236	3143819	Tandem duplication
MsUGT107	Chr5_3	3155645	3160251	MsUGT105	chr5_3	3139236	3143819	Tandem duplication
MsUGT106	Chr5_3	3147070	3151500	MsUGT107	chr5_3	3155645	3160251	Tandem duplication
MsUGT105	Chr5_3	3139236	3143819	MsUGT108	chr5_3	3164373	3168781	Tandem duplication
MsUGT106	Chr5_3	3147070	3151500	MsUGT108	chr5_3	3164373	3168781	Tandem duplication
MsUGT105	Chr5_3	3139236	3143819	MsUGT109	chr5_3	3172919	3177337	Tandem duplication
MsUGT107	Chr5_3	3155645	3160251	MsUGT108	chr5_3	3164373	3168781	Tandem duplication
MsUGT106	Chr5_3	3147070	3151500	MsUGT109	chr5_3	3172919	3177337	Tandem duplication
MsUGT107	Chr5_3	3155645	3160251	MsUGT109	chr5_3	3172919	3177337	Tandem duplication
MsUGT108	Chr5_3	3164373	3168781	MsUGT109	chr5_3	3172919	3177337	Tandem duplication
MsUGT114	Chr5_3	19667330	19670081	MsUGT115	chr5_3	19685621	19688464	Tandem duplication
MsUGT119	Chr5_3	38171530	38180895	MsUGT120	chr5_3	38444266	38448692	Tandem duplication
MsUGT111	Chr5_3	11800728	11802209	MsUGT079	chr5_1	9670409	9671890
MsUGT112	Chr5_3	16462617	16464074	MsUGT080	chr5_1	14177170	14178627
MsUGT113	Chr5_3	19655347	19659539	MsUGT081	chr5_1	17579457	17584415
MsUGT111	Chr5_3	11800728	11802209	MsUGT090	chr5_2	12449018	12450499
MsUGT112	Chr5_3	16462617	16464074	MsUGT091	chr5_2	17328506	17329963
MsUGT113	Chr5_3	19655347	19659539	MsUGT092	chr5_2	19335854	19340801
MsUGT121	Chr5_3	43091857	43093269	MsUGT084	chr5_1	47741961	47743367
MsUGT121	Chr5_3	43091857	43093269	MsUGT085	chr5_1	47764116	47765528
MsUGT116	Chr5_3	19694392	19697671	MsUGT092	chr5_2	19335854	19340801
MsUGT123	Chr5_3	57862554	57864445	MsUGT086	chr5_1	59006931	59008834
MsUGT116	Chr5_3	19694392	19697671	MsUGT094	chr5_2	19369179	19371646
MsUGT118	Chr5_3	38158554	38162895	MsUGT095	chr5_2	47279302	47283523
MsUGT119	Chr5_3	38171530	38180895	MsUGT096	chr5_2	47478766	47483332
MsUGT120	Chr5_3	38444266	38448692	MsUGT096	chr5_2	47478766	47483332
MsUGT121	Chr5_3	43091857	43093269	MsUGT097	chr5_2	52311229	52312641
MsUGT122	Chr5_3	43111681	43124069	MsUGT098	chr5_2	52317594	52334338
MsUGT123	Chr5_3	57862554	57864445	MsUGT100	chr5_2	63842134	63844034
MsUGT112	Chr5_3	16462617	16464074	MsUGT127	chr5_4	16456484	16457959
MsUGT116	Chr5_3	19694392	19697671	MsUGT128	chr5_4	19185241	19187894
MsUGT114	Chr5_3	19667330	19670081	MsUGT130	chr5_4	19208025	19210652
MsUGT116	Chr5_3	19694392	19697671	MsUGT129	chr5_4	19198921	19202107
MsUGT115	Chr5_3	19685621	19688464	MsUGT130	chr5_4	19208025	19210652
MsUGT114	Chr5_3	19667330	19670081	MsUGT131	chr5_4	19224719	19226958
MsUGT113	Chr5_3	19655347	19659539	MsUGT132	chr5_4	19227856	19232804
MsUGT115	Chr5_3	19685621	19688464	MsUGT131	chr5_4	19224719	19226958
MsUGT121	Chr5_3	43091857	43093269	MsUGT134	chr5_4	44620259	44621671
MsUGT123	Chr5_3	57862554	57864445	MsUGT136	chr5_4	59976505	59978309
MsUGT111	Chr5_3	11800728	11802209	MsUGT325	chr7_4	18693809	18695290
MsUGT136	Chr5_4	59976505	59978309	MsUGT126	chr5_4	601482	602936	Tandem duplication
MsUGT127	Chr5_4	16456484	16457959	MsUGT123	chr5_3	57862554	57864445
MsUGT131	Chr5_4	19224719	19226958	MsUGT116	chr5_3	19694392	19697671
MsUGT132	Chr5_4	19227856	19232804	MsUGT116	chr5_3	19694392	19697671
MsUGT130	Chr5_4	19208025	19210652	MsUGT116	chr5_3	19694392	19697671
MsUGT128	Chr5_4	19185241	19187894	MsUGT092	chr5_2	19335854	19340801
MsUGT129	Chr5_4	19198921	19202107	MsUGT092	chr5_2	19335854	19340801
MsUGT133	Chr5_4	35327503	35328177	MsUGT180	chr6_2	4923310	4924104
MsUGT133	Chr5_4	35327503	35328177	MsUGT151	chr6_1	8734887	8735631
MsUGT133	Chr5_4	35327503	35328177	MsUGT238	chr6_4	9316432	9320139
MsUGT129	Chr5_4	19198921	19202107	MsUGT128	chr5_4	19185241	19187894	Tandem duplication
MsUGT131	Chr5_4	19224719	19226958	MsUGT130	chr5_4	19208025	19210652	Tandem duplication
MsUGT126	Chr5_4	601482	602936	MsUGT030	chr2_2	64900694	64902148
MsUGT126	Chr5_4	601482	602936	MsUGT035	chr2_3	59839346	59840800
MsUGT126	Chr5_4	601482	602936	MsUGT037	chr2_4	61723217	61724671
MsUGT127	Chr5_4	16456484	16457959	MsUGT080	chr5_1	14177170	14178627
MsUGT132	Chr5_4	19227856	19232804	MsUGT081	chr5_1	17579457	17584415
MsUGT127	Chr5_4	16456484	16457959	MsUGT091	chr5_2	17328506	17329963
MsUGT134	Chr5_4	44620259	44621671	MsUGT084	chr5_1	47741961	47743367
MsUGT134	Chr5_4	44620259	44621671	MsUGT085	chr5_1	47764116	47765528
MsUGT128	Chr5_4	19185241	19187894	MsUGT094	chr5_2	19369179	19371646
MsUGT136	Chr5_4	59976505	59978309	MsUGT086	chr5_1	59006931	59008834
MsUGT129	Chr5_4	19198921	19202107	MsUGT094	chr5_2	19369179	19371646
MsUGT132	Chr5_4	19227856	19232804	MsUGT092	chr5_2	19335854	19340801
MsUGT135	Chr5_4	48532240	48534363	MsUGT206	chr6_3	10110562	10112588
MsUGT135	Chr5_4	48532240	48534363	MsUGT207	chr6_3	10113347	10115482
MsUGT159	Chr6_1	32234385	32235827	MsUGT192	chr6_2	13800812	13802254
MsUGT137	Chr6_1	2834645	2836075	MsUGT278	chr7_2	1890098	1891516
MsUGT160	Chr6_1	32280301	32281743	MsUGT249	chr6_4	29573166	29574611
MsUGT161	Chr6_1	32417219	32426491	MsUGT221	chr6_3	31522943	31524388
MsUGT166	Chr6_1	37786340	37787119	MsUGT163	chr6_1	37645976	37648399	Tandem duplication
MsUGT163	Chr6_1	37645976	37648399	MsUGT165	chr6_1	37689359	37692350	Tandem duplication
MsUGT163	Chr6_1	37645976	37648399	MsUGT193	chr6_2	19541914	19546666
MsUGT166	Chr6_1	37786340	37787119	MsUGT193	chr6_2	19541914	19546666
MsUGT163	Chr6_1	37645976	37648399	MsUGT051	chr3_2	90105162	90107999
MsUGT166	Chr6_1	37786340	37787119	MsUGT051	chr3_2	90105162	90107999
MsUGT148	Chr6_1	8658949	8663723	MsUGT206	chr6_3	10110562	10112588
MsUGT163	Chr6_1	37645976	37648399	MsUGT250	chr6_4	34531926	34539471
MsUGT167	Chr6_1	37788770	37802087	MsUGT222	chr6_3	36335887	36339510
MsUGT167	Chr6_1	37788770	37802087	MsUGT188	chr6_2	12710616	12725125
MsUGT152	Chr6_1	8738325	8740867	MsUGT184	chr6_2	4964508	4967531
MsUGT142	Chr6_1	8576140	8582684	MsUGT148	chr6_1	8658949	8663723	Tandem duplication
MsUGT149	Chr6_1	8692111	8693294	MsUGT154	chr6_1	8797446	8799177	Tandem duplication
MsUGT151	Chr6_1	8734887	8735631	MsUGT154	chr6_1	8797446	8799177	Tandem duplication
MsUGT148	Chr6_1	8658949	8663723	MsUGT178	chr6_2	4870172	4900675
MsUGT139	Chr6_1	8258622	8266627	MsUGT171	chr6_2	4592022	4594083
MsUGT141	Chr6_1	8466060	8467679	MsUGT171	chr6_2	4592022	4594083
MsUGT169	Chr6_1	62564270	62565978	MsUGT211	chr6_3	10178357	10180353
MsUGT147	Chr6_1	8655533	8657320	MsUGT211	chr6_3	10178357	10180353
MsUGT149	Chr6_1	8692111	8693294	MsUGT211	chr6_3	10178357	10180353
MsUGT151	Chr6_1	8734887	8735631	MsUGT211	chr6_3	10178357	10180353
MsUGT153	Chr6_1	8775646	8777708	MsUGT227	chr6_4	8898382	8900199
MsUGT158	Chr6_1	8851087	8853187	MsUGT227	chr6_4	8898382	8900199
MsUGT141	Chr6_1	8466060	8467679	MsUGT227	chr6_4	8898382	8900199
MsUGT138	Chr6_1	6348832	6350787	MsUGT230	chr6_4	9158102	9160270
MsUGT142	Chr6_1	8576140	8582684	MsUGT174	chr6_2	4824047	4825746
MsUGT169	Chr6_1	62564270	62565978	MsUGT182	chr6_2	4944297	4946274
MsUGT147	Chr6_1	8655533	8657320	MsUGT182	chr6_2	4944297	4946274
MsUGT149	Chr6_1	8692111	8693294	MsUGT182	chr6_2	4944297	4946274
MsUGT151	Chr6_1	8734887	8735631	MsUGT182	chr6_2	4944297	4946274
MsUGT162	Chr6_1	37637027	37643358	MsUGT167	chr6_1	37788770	37802087	Tandem duplication
MsUGT154	Chr6_1	8797446	8799177	MsUGT208	chr6_3	10136273	10138140
MsUGT149	Chr6_1	8692111	8693294	MsUGT208	chr6_3	10136273	10138140
MsUGT151	Chr6_1	8734887	8735631	MsUGT208	chr6_3	10136273	10138140
MsUGT138	Chr6_1	6348832	6350787	MsUGT143	chr6_1	8586616	8588761	Tandem duplication
MsUGT152	Chr6_1	8738325	8740867	MsUGT155	chr6_1	8805081	8807651	Tandem duplication
MsUGT138	Chr6_1	6348832	6350787	MsUGT226	chr6_4	6698880	6701005
MsUGT152	Chr6_1	8738325	8740867	MsUGT236	chr6_4	9278177	9280312
MsUGT150	Chr6_1	8725775	8728894	MsUGT179	chr6_2	4900679	4910050
MsUGT145	Chr6_1	8643569	8655421	MsUGT203	chr6_3	10081383	10092364
MsUGT138	Chr6_1	6348832	6350787	MsUGT170	chr6_2	2400215	2402346
MsUGT157	Chr6_1	8846470	8848674	MsUGT228	chr6_4	9011023	9013163
MsUGT156	Chr6_1	8822692	8824498	MsUGT228	chr6_4	9011023	9013163
MsUGT139	Chr6_1	8258622	8266627	MsUGT228	chr6_4	9011023	9013163
MsUGT141	Chr6_1	8466060	8467679	MsUGT228	chr6_4	9011023	9013163
MsUGT139	Chr6_1	8258622	8266627	MsUGT172	chr6_2	4722598	4724740
MsUGT141	Chr6_1	8466060	8467679	MsUGT172	chr6_2	4722598	4724740
MsUGT158	Chr6_1	8851087	8853187	MsUGT153	chr6_1	8775646	8777708	Tandem duplication
MsUGT165	Chr6_1	37689359	37692350	MsUGT164	chr6_1	37657849	37660803	Tandem duplication
MsUGT155	Chr6_1	8805081	8807651	MsUGT057	chr3_4	8953279	8955684
MsUGT140	Chr6_1	8348241	8350058	MsUGT171	chr6_2	4592022	4594083
MsUGT143	Chr6_1	8586616	8588761	MsUGT175	chr6_2	4832784	4834810
MsUGT146	Chr6_1	8648200	8649901	MsUGT177	chr6_2	4854509	4856404
MsUGT137	Chr6_1	2834645	2836075	MsUGT195	chr6_3	1622208	1623638
MsUGT137	Chr6_1	2834645	2836075	MsUGT197	chr6_3	1912507	1913937
MsUGT154	Chr6_1	8797446	8799177	MsUGT182	chr6_2	4944297	4946274
MsUGT140	Chr6_1	8348241	8350058	MsUGT199	chr6_3	9794407	9796224
MsUGT144	Chr6_1	8618993	8621387	MsUGT196	chr6_3	1749885	1752279
MsUGT157	Chr6_1	8846470	8848674	MsUGT185	chr6_2	5178882	5180972
MsUGT156	Chr6_1	8822692	8824498	MsUGT187	chr6_2	5227994	5230009
MsUGT143	Chr6_1	8586616	8588761	MsUGT200	chr6_3	10051974	10054138
MsUGT142	Chr6_1	8576140	8582684	MsUGT201	chr6_3	10058034	10064442
MsUGT159	Chr6_1	32234385	32235827	MsUGT189	chr6_2	13167286	13168728
MsUGT146	Chr6_1	8648200	8649901	MsUGT204	chr6_3	10087360	10089293
MsUGT160	Chr6_1	32280301	32281743	MsUGT192	chr6_2	13800812	13802254
MsUGT164	Chr6_1	37657849	37660803	MsUGT193	chr6_2	19541914	19546666
MsUGT165	Chr6_1	37689359	37692350	MsUGT193	chr6_2	19541914	19546666
MsUGT144	Chr6_1	8618993	8621387	MsUGT216	chr6_3	10302455	10304849
MsUGT137	Chr6_1	2834645	2836075	MsUGT225	chr6_4	2661433	2662863
MsUGT169	Chr6_1	62564270	62565978	MsUGT194	chr6_2	44553015	44554815
MsUGT154	Chr6_1	8797446	8799177	MsUGT211	chr6_3	10178357	10180353
MsUGT155	Chr6_1	8805081	8807651	MsUGT212	chr6_3	10183262	10185789
MsUGT153	Chr6_1	8775646	8777708	MsUGT214	chr6_3	10245397	10247477
MsUGT140	Chr6_1	8348241	8350058	MsUGT227	chr6_4	8898382	8900199
MsUGT140	Chr6_1	8348241	8350058	MsUGT228	chr6_4	9011023	9013163
MsUGT156	Chr6_1	8822692	8824498	MsUGT213	chr6_3	10241555	10243535
MsUGT158	Chr6_1	8851087	8853187	MsUGT214	chr6_3	10245397	10247477
MsUGT155	Chr6_1	8805081	8807651	MsUGT236	chr6_4	9278177	9280312
MsUGT168	Chr6_1	38267222	38269651	MsUGT224	chr6_3	36435112	36437254
MsUGT150	Chr6_1	8725775	8728894	MsUGT244	chr6_4	9418058	9420526
MsUGT153	Chr6_1	8775646	8777708	MsUGT242	chr6_4	9377347	9379428
MsUGT157	Chr6_1	8846470	8848674	MsUGT241	chr6_4	9373171	9375435
MsUGT156	Chr6_1	8822692	8824498	MsUGT243	chr6_4	9381281	9383304
MsUGT158	Chr6_1	8851087	8853187	MsUGT242	chr6_4	9377347	9379428
MsUGT160	Chr6_1	32280301	32281743	MsUGT247	chr6_4	29456477	29457898
MsUGT159	Chr6_1	32234385	32235827	MsUGT248	chr6_4	29504431	29505873
MsUGT139	Chr6_1	8258622	8266627	MsUGT381	chr8_4	53690880	53698885
MsUGT189	Chr6_2	13167286	13168728	MsUGT192	chr6_2	13800812	13802254	Tandem duplication
MsUGT191	Chr6_2	13693258	13694703	MsUGT192	chr6_2	13800812	13802254	Tandem duplication
MsUGT190	Chr6_2	13619883	13629204	MsUGT249	chr6_4	29573166	29574611
MsUGT191	Chr6_2	13693258	13694703	MsUGT219	chr6_3	31229851	31231293
MsUGT181	Chr6_2	4935101	4938700	MsUGT154	chr6_1	8797446	8799177
MsUGT180	Chr6_2	4923310	4924104	MsUGT154	chr6_1	8797446	8799177
MsUGT176	Chr6_2	4847375	4849329	MsUGT231	chr6_4	9189682	9192076
MsUGT176	Chr6_2	4847375	4849329	MsUGT216	chr6_3	10302455	10304849
MsUGT170	Chr6_2	2400215	2402346	MsUGT176	chr6_2	4847375	4849329	Tandem duplication
MsUGT186	Chr6_2	5224141	5226221	MsUGT153	chr6_1	8775646	8777708
MsUGT188	Chr6_2	12710616	12725125	MsUGT162	chr6_1	37637027	37643358
MsUGT181	Chr6_2	4935101	4938700	MsUGT169	chr6_1	62564270	62565978
MsUGT172	Chr6_2	4722598	4724740	MsUGT171	chr6_2	4592022	4594083	Tandem duplication
MsUGT194	Chr6_2	44553015	44554815	MsUGT211	chr6_3	10178357	10180353
MsUGT180	Chr6_2	4923310	4924104	MsUGT211	chr6_3	10178357	10180353
MsUGT179	Chr6_2	4900679	4910050	MsUGT235	chr6_4	9246339	9249593
MsUGT181	Chr6_2	4935101	4938700	MsUGT194	chr6_2	44553015	44554815	Tandem duplication
MsUGT172	Chr6_2	4722598	4724740	MsUGT227	chr6_4	8898382	8900199
MsUGT172	Chr6_2	4722598	4724740	MsUGT140	chr6_1	8348241	8350058
MsUGT183	Chr6_2	4948302	4950568	MsUGT057	chr3_4	8953279	8955684
MsUGT186	Chr6_2	5224141	5226221	MsUGT214	chr6_3	10245397	10247477
MsUGT186	Chr6_2	5224141	5226221	MsUGT242	chr6_4	9377347	9379428
MsUGT194	Chr6_2	44553015	44554815	MsUGT182	chr6_2	4944297	4946274	Tandem duplication
MsUGT180	Chr6_2	4923310	4924104	MsUGT182	chr6_2	4944297	4946274	Tandem duplication
MsUGT186	Chr6_2	5224141	5226221	MsUGT158	chr6_1	8851087	8853187
MsUGT174	Chr6_2	4824047	4825746	MsUGT143	chr6_1	8586616	8588761
MsUGT170	Chr6_2	2400215	2402346	MsUGT143	chr6_1	8586616	8588761
MsUGT184	Chr6_2	4964508	4967531	MsUGT155	chr6_1	8805081	8807651
MsUGT183	Chr6_2	4948302	4950568	MsUGT155	chr6_1	8805081	8807651
MsUGT183	Chr6_2	4948302	4950568	MsUGT212	chr6_3	10183262	10185789
MsUGT177	Chr6_2	4854509	4856404	MsUGT379	chr8_4	37290154	37292157
MsUGT183	Chr6_2	4948302	4950568	MsUGT236	chr6_4	9278177	9280312
MsUGT180	Chr6_2	4923310	4924104	MsUGT147	chr6_1	8655533	8657320
MsUGT185	Chr6_2	5178882	5180972	MsUGT228	chr6_4	9011023	9013163
MsUGT187	Chr6_2	5227994	5230009	MsUGT228	chr6_4	9011023	9013163
MsUGT173	Chr6_2	4819496	4821182	MsUGT381	chr8_4	53690880	53698885
MsUGT174	Chr6_2	4824047	4825746	MsUGT201	chr6_3	10058034	10064442
MsUGT173	Chr6_2	4819496	4821182	MsUGT142	chr6_1	8576140	8582684
MsUGT173	Chr6_2	4819496	4821182	MsUGT152	chr6_1	8738325	8740867
MsUGT171	Chr6_2	4592022	4594083	MsUGT199	chr6_3	9794407	9796224
MsUGT182	Chr6_2	4944297	4946274	MsUGT211	chr6_3	10178357	10180353
MsUGT170	Chr6_2	2400215	2402346	MsUGT226	chr6_4	6698880	6701005
MsUGT171	Chr6_2	4592022	4594083	MsUGT227	chr6_4	8898382	8900199
MsUGT171	Chr6_2	4592022	4594083	MsUGT228	chr6_4	9011023	9013163
MsUGT187	Chr6_2	5227994	5230009	MsUGT213	chr6_3	10241555	10243535
MsUGT185	Chr6_2	5178882	5180972	MsUGT215	chr6_3	10249437	10251704
MsUGT172	Chr6_2	4722598	4724740	MsUGT228	chr6_4	9011023	9013163
MsUGT174	Chr6_2	4824047	4825746	MsUGT229	chr6_4	9151751	9153736
MsUGT175	Chr6_2	4832784	4834810	MsUGT230	chr6_4	9158102	9160270
MsUGT189	Chr6_2	13167286	13168728	MsUGT218	chr6_3	31171115	31172563
MsUGT192	Chr6_2	13800812	13802254	MsUGT219	chr6_3	31229851	31231293
MsUGT191	Chr6_2	13693258	13694703	MsUGT221	chr6_3	31522943	31524388
MsUGT177	Chr6_2	4854509	4856404	MsUGT240	chr6_4	9338260	9350264
MsUGT195	Chr6_3	1622208	1623638	MsUGT263	chr7_1	34966391	34967821
MsUGT218	Chr6_3	31171115	31172563	MsUGT192	chr6_2	13800812	13802254
MsUGT221	Chr6_3	31522943	31524388	MsUGT192	chr6_2	13800812	13802254
MsUGT197	Chr6_3	1912507	1913937	MsUGT313	chr7_3	36884818	36886236
MsUGT220	Chr6_3	31299872	31301372	MsUGT249	chr6_4	29573166	29574611
MsUGT220	Chr6_3	31299872	31301372	MsUGT221	chr6_3	31522943	31524388	Tandem duplication
MsUGT221	Chr6_3	31522943	31524388	MsUGT219	chr6_3	31229851	31231293	Tandem duplication
MsUGT220	Chr6_3	31299872	31301372	MsUGT190	chr6_2	13619883	13629204
MsUGT223	Chr6_3	36341296	36341955	MsUGT163	chr6_1	37645976	37648399
MsUGT223	Chr6_3	36341296	36341955	MsUGT165	chr6_1	37689359	37692350
MsUGT222	Chr6_3	36335887	36339510	MsUGT193	chr6_2	19541914	19546666
MsUGT198	Chr6_3	9633632	9635184	MsUGT206	chr6_3	10110562	10112588	Tandem duplication
MsUGT217	Chr6_3	19710007	19718210	MsUGT296	chr7_2	78969095	78970606
MsUGT222	Chr6_3	36335887	36339510	MsUGT164	chr6_1	37657849	37660803
MsUGT203	Chr6_3	10081383	10092364	MsUGT146	chr6_1	8648200	8649901
MsUGT198	Chr6_3	9633632	9635184	MsUGT099	chr5_2	56851175	56853312
MsUGT198	Chr6_3	9633632	9635184	MsUGT135	chr5_4	48532240	48534363
MsUGT202	Chr6_3	10078579	10080533	MsUGT231	chr6_4	9189682	9192076
MsUGT217	Chr6_3	19710007	19718210	MsUGT297	chr7_2	78981633	78983156
MsUGT217	Chr6_3	19710007	19718210	MsUGT304	chr7_3	13351966	13353489
MsUGT205	Chr6_3	10107408	10109193	MsUGT211	chr6_3	10178357	10180353	Tandem duplication
MsUGT210	Chr6_3	10167327	10171231	MsUGT209	chr6_3	10147032	10156447	Tandem duplication
MsUGT212	Chr6_3	10183262	10185789	MsUGT057	chr3_4	8953279	8955684
MsUGT212	Chr6_3	10183262	10185789	MsUGT055	chr3_3	60850688	60853093
MsUGT217	Chr6_3	19710007	19718210	MsUGT318	chr7_3	75291548	75293016
MsUGT209	Chr6_3	10147032	10156447	MsUGT150	chr6_1	8725775	8728894
MsUGT205	Chr6_3	10107408	10109193	MsUGT182	chr6_2	4944297	4946274
MsUGT201	Chr6_3	10058034	10064442	MsUGT229	chr6_4	9151751	9153736
MsUGT204	Chr6_3	10087360	10089293	MsUGT379	chr8_4	37290154	37292157
MsUGT210	Chr6_3	10167327	10171231	MsUGT236	chr6_4	9278177	9280312
MsUGT199	Chr6_3	9794407	9796224	MsUGT228	chr6_4	9011023	9013163
MsUGT215	Chr6_3	10249437	10251704	MsUGT228	chr6_4	9011023	9013163
MsUGT214	Chr6_3	10245397	10247477	MsUGT228	chr6_4	9011023	9013163
MsUGT213	Chr6_3	10241555	10243535	MsUGT228	chr6_4	9011023	9013163
MsUGT197	Chr6_3	1912507	1913937	MsUGT195	chr6_3	1622208	1623638	Tandem duplication
MsUGT207	Chr6_3	10113347	10115482	MsUGT206	chr6_3	10110562	10112588	Tandem duplication
MsUGT211	Chr6_3	10178357	10180353	MsUGT208	chr6_3	10136273	10138140	Tandem duplication
MsUGT215	Chr6_3	10249437	10251704	MsUGT157	chr6_1	8846470	8848674
MsUGT200	Chr6_3	10051974	10054138	MsUGT175	chr6_2	4832784	4834810
MsUGT218	Chr6_3	31171115	31172563	MsUGT159	chr6_1	32234385	32235827
MsUGT202	Chr6_3	10078579	10080533	MsUGT176	chr6_2	4847375	4849329
MsUGT219	Chr6_3	31229851	31231293	MsUGT160	chr6_1	32280301	32281743
MsUGT204	Chr6_3	10087360	10089293	MsUGT177	chr6_2	4854509	4856404
MsUGT220	Chr6_3	31299872	31301372	MsUGT161	chr6_1	32417219	32426491
MsUGT223	Chr6_3	36341296	36341955	MsUGT166	chr6_1	37786340	37787119
MsUGT208	Chr6_3	10136273	10138140	MsUGT182	chr6_2	4944297	4946274
MsUGT196	Chr6_3	1749885	1752279	MsUGT216	chr6_3	10302455	10304849	Tandem duplication
MsUGT215	Chr6_3	10249437	10251704	MsUGT241	chr6_4	9373171	9375435
MsUGT214	Chr6_3	10245397	10247477	MsUGT242	chr6_4	9377347	9379428
MsUGT213	Chr6_3	10241555	10243535	MsUGT243	chr6_4	9381281	9383304
MsUGT219	Chr6_3	31229851	31231293	MsUGT247	chr6_4	29456477	29457898
MsUGT218	Chr6_3	31171115	31172563	MsUGT248	chr6_4	29504431	29505873
MsUGT219	Chr6_3	31229851	31231293	MsUGT249	chr6_4	29573166	29574611
MsUGT221	Chr6_3	31522943	31524388	MsUGT249	chr6_4	29573166	29574611
MsUGT224	Chr6_3	36435112	36437254	MsUGT251	chr6_4	35022030	35024123
MsUGT248	Chr6_4	29504431	29505873	MsUGT192	chr6_2	13800812	13802254
MsUGT225	Chr6_4	2661433	2662863	MsUGT278	chr7_2	1890098	1891516
MsUGT247	Chr6_4	29456477	29457898	MsUGT249	chr6_4	29573166	29574611	Tandem duplication
MsUGT246	Chr6_4	21098219	21099361	MsUGT367	chr8_3	41806349	41807782
MsUGT246	Chr6_4	21098219	21099361	MsUGT339	chr8_1	16033736	16035169
MsUGT245	Chr6_4	21006836	21014452	MsUGT377	chr8_4	8553937	8555235
MsUGT254	Chr6_4	88510042	88514015	MsUGT217	chr6_3	19710007	19718210
MsUGT240	Chr6_4	9338260	9350264	MsUGT204	chr6_3	10087360	10089293
MsUGT234	Chr6_4	9226628	9227565	MsUGT154	chr6_1	8797446	8799177
MsUGT238	Chr6_4	9316432	9320139	MsUGT099	chr5_2	56851175	56853312
MsUGT238	Chr6_4	9316432	9320139	MsUGT135	chr5_4	48532240	48534363
MsUGT232	Chr6_4	9210640	9215372	MsUGT202	chr6_3	10078579	10080533
MsUGT226	Chr6_4	6698880	6701005	MsUGT176	chr6_2	4847375	4849329
MsUGT238	Chr6_4	9316432	9320139	MsUGT207	chr6_3	10113347	10115482
MsUGT234	Chr6_4	9226628	9227565	MsUGT169	chr6_1	62564270	62565978
MsUGT234	Chr6_4	9226628	9227565	MsUGT194	chr6_2	44553015	44554815
MsUGT235	Chr6_4	9246339	9249593	MsUGT244	chr6_4	9418058	9420526	Tandem duplication
MsUGT238	Chr6_4	9316432	9320139	MsUGT230	chr6_4	9158102	9160270	Tandem duplication
MsUGT229	Chr6_4	9151751	9153736	MsUGT143	chr6_1	8586616	8588761
MsUGT226	Chr6_4	6698880	6701005	MsUGT143	chr6_1	8586616	8588761
MsUGT237	Chr6_4	9304423	9306900	MsUGT155	chr6_1	8805081	8807651
MsUGT244	Chr6_4	9418058	9420526	MsUGT155	chr6_1	8805081	8807651
MsUGT244	Chr6_4	9418058	9420526	MsUGT212	chr6_3	10183262	10185789
MsUGT237	Chr6_4	9304423	9306900	MsUGT236	chr6_4	9278177	9280312	Tandem duplication
MsUGT244	Chr6_4	9418058	9420526	MsUGT236	chr6_4	9278177	9280312	Tandem duplication
MsUGT241	Chr6_4	9373171	9375435	MsUGT228	chr6_4	9011023	9013163	Tandem duplication
MsUGT242	Chr6_4	9377347	9379428	MsUGT228	chr6_4	9011023	9013163	Tandem duplication
MsUGT243	Chr6_4	9381281	9383304	MsUGT228	chr6_4	9011023	9013163	Tandem duplication
MsUGT253	Chr6_4	88487354	88488787	MsUGT319	chr7_3	75298231	75299730
MsUGT227	Chr6_4	8898382	8900199	MsUGT228	chr6_4	9011023	9013163	Tandem duplication
MsUGT230	Chr6_4	9158102	9160270	MsUGT143	chr6_1	8586616	8588761
MsUGT231	Chr6_4	9189682	9192076	MsUGT144	chr6_1	8618993	8621387
MsUGT239	Chr6_4	9324051	9346721	MsUGT145	chr6_1	8643569	8655421
MsUGT235	Chr6_4	9246339	9249593	MsUGT150	chr6_1	8725775	8728894
MsUGT251	Chr6_4	35022030	35024123	MsUGT168	chr6_1	38267222	38269651
MsUGT225	Chr6_4	2661433	2662863	MsUGT195	chr6_3	1622208	1623638
MsUGT236	Chr6_4	9278177	9280312	MsUGT184	chr6_2	4964508	4967531
MsUGT237	Chr6_4	9304423	9306900	MsUGT184	chr6_2	4964508	4967531
MsUGT225	Chr6_4	2661433	2662863	MsUGT197	chr6_3	1912507	1913937
MsUGT227	Chr6_4	8898382	8900199	MsUGT199	chr6_3	9794407	9796224
MsUGT241	Chr6_4	9373171	9375435	MsUGT185	chr6_2	5178882	5180972
MsUGT231	Chr6_4	9189682	9192076	MsUGT196	chr6_3	1749885	1752279
MsUGT230	Chr6_4	9158102	9160270	MsUGT200	chr6_3	10051974	10054138
MsUGT243	Chr6_4	9381281	9383304	MsUGT187	chr6_2	5227994	5230009
MsUGT233	Chr6_4	9216517	9226519	MsUGT203	chr6_3	10081383	10092364
MsUGT248	Chr6_4	29504431	29505873	MsUGT189	chr6_2	13167286	13168728
MsUGT247	Chr6_4	29456477	29457898	MsUGT192	chr6_2	13800812	13802254
MsUGT249	Chr6_4	29573166	29574611	MsUGT191	chr6_2	13693258	13694703
MsUGT249	Chr6_4	29573166	29574611	MsUGT192	chr6_2	13800812	13802254
MsUGT231	Chr6_4	9189682	9192076	MsUGT216	chr6_3	10302455	10304849
MsUGT236	Chr6_4	9278177	9280312	MsUGT212	chr6_3	10183262	10185789
MsUGT245	Chr6_4	21006836	21014452	MsUGT327	chr7_4	19015049	19022665
MsUGT253	Chr6_4	88487354	88488787	MsUGT334	chr7_4	60345909	60347342
MsUGT246	Chr6_4	21098219	21099361	MsUGT355	chr8_2	6836589	6837731
MsUGT263	Chr7_1	34966391	34967821	MsUGT372	chr8_3	67981501	67982931
MsUGT263	Chr7_1	34966391	34967821	MsUGT339	chr8_1	16033736	16035169
MsUGT258	Chr7_1	8570394	8578746	MsUGT259	chr7_1	8691345	8694848	Tandem duplication
MsUGT258	Chr7_1	8570394	8578746	MsUGT282	chr7_2	13696540	13699755
MsUGT271	Chr7_1	56436529	56438031	MsUGT328	chr7_4	39195475	39196968
MsUGT275	Chr7_1	56723107	56724330	MsUGT328	chr7_4	39195475	39196968
MsUGT260	Chr7_1	8756842	8794984	MsUGT322	chr7_4	9346894	9350651
MsUGT274	Chr7_1	56581423	56582889	MsUGT290	chr7_2	57082394	57083896
MsUGT272	Chr7_1	56439540	56440997	MsUGT290	chr7_2	57082394	57083896
MsUGT259	Chr7_1	8691345	8694848	MsUGT308	chr7_3	27119315	27122314
MsUGT260	Chr7_1	8756842	8794984	MsUGT308	chr7_3	27119315	27122314
MsUGT274	Chr7_1	56581423	56582889	MsUGT330	chr7_4	39484319	39485821
MsUGT272	Chr7_1	56439540	56440997	MsUGT330	chr7_4	39484319	39485821
MsUGT268	Chr7_1	56408861	56410357	MsUGT276	chr7_1	56754694	56756190	Tandem duplication
MsUGT269	Chr7_1	56419688	56421184	MsUGT294	chr7_2	57203163	57204665
MsUGT273	Chr7_1	56483449	56484940	MsUGT294	chr7_2	57203163	57204665
MsUGT267	Chr7_1	56402513	56404006	MsUGT292	chr7_2	57149571	57151067
MsUGT268	Chr7_1	56408861	56410357	MsUGT292	chr7_2	57149571	57151067
MsUGT265	Chr7_1	56377228	56378722	MsUGT292	chr7_2	57149571	57151067
MsUGT273	Chr7_1	56483449	56484940	MsUGT292	chr7_2	57149571	57151067
MsUGT275	Chr7_1	56723107	56724330	MsUGT316	chr7_3	53177183	53178679
MsUGT275	Chr7_1	56723107	56724330	MsUGT311	chr7_3	32422587	32424107
MsUGT262	Chr7_1	8868434	8870963	MsUGT305	chr7_3	26973692	26975923
MsUGT257	Chr7_1	8407625	8411620	MsUGT305	chr7_3	26973692	26975923
MsUGT273	Chr7_1	56483449	56484940	MsUGT268	chr7_1	56408861	56410357	Tandem duplication
MsUGT266	Chr7_1	56381259	56384368	MsUGT273	chr7_1	56483449	56484940	Tandem duplication
MsUGT275	Chr7_1	56723107	56724330	MsUGT331	chr7_4	39493806	39495207
MsUGT260	Chr7_1	8756842	8794984	MsUGT258	chr7_1	8570394	8578746	Tandem duplication
MsUGT260	Chr7_1	8756842	8794984	MsUGT283	chr7_2	13701766	13707967
MsUGT255	Chr7_1	7049706	7051564	MsUGT256	chr7_1	7064537	7066437	Tandem duplication
MsUGT265	Chr7_1	56377228	56378722	MsUGT267	chr7_1	56402513	56404006	Tandem duplication
MsUGT269	Chr7_1	56419688	56421184	MsUGT276	chr7_1	56754694	56756190	Tandem duplication
MsUGT272	Chr7_1	56439540	56440997	MsUGT274	chr7_1	56581423	56582889	Tandem duplication
MsUGT255	Chr7_1	7049706	7051564	MsUGT279	chr7_2	11884249	11886342
MsUGT270	Chr7_1	56424252	56425745	MsUGT287	chr7_2	57048180	57049673
MsUGT269	Chr7_1	56419688	56421184	MsUGT292	chr7_2	57149571	57151067
MsUGT268	Chr7_1	56408861	56410357	MsUGT294	chr7_2	57203163	57204665
MsUGT272	Chr7_1	56439540	56440997	MsUGT291	chr7_2	57139186	57140652
MsUGT274	Chr7_1	56581423	56582889	MsUGT291	chr7_2	57139186	57140652
MsUGT261	Chr7_1	8796160	8798329	MsUGT305	chr7_3	26973692	26975923
MsUGT257	Chr7_1	8407625	8411620	MsUGT309	chr7_3	27184018	27188499
MsUGT276	Chr7_1	56754694	56756190	MsUGT292	chr7_2	57149571	57151067
MsUGT262	Chr7_1	8868434	8870963	MsUGT306	chr7_3	27013032	27015649
MsUGT255	Chr7_1	7049706	7051564	MsUGT321	chr7_4	4652854	4654767
MsUGT264	Chr7_1	35109404	35116332	MsUGT313	chr7_3	36884818	36886236
MsUGT263	Chr7_1	34966391	34967821	MsUGT314	chr7_3	37074839	37087508
MsUGT256	Chr7_1	7064537	7066437	MsUGT321	chr7_4	4652854	4654767
MsUGT257	Chr7_1	8407625	8411620	MsUGT323	chr7_4	9414995	9418985
MsUGT270	Chr7_1	56424252	56425745	MsUGT311	chr7_3	32422587	32424107
MsUGT271	Chr7_1	56436529	56438031	MsUGT315	chr7_3	40225882	40227384
MsUGT265	Chr7_1	56377228	56378722	MsUGT328	chr7_4	39195475	39196968
MsUGT270	Chr7_1	56424252	56425745	MsUGT328	chr7_4	39195475	39196968
MsUGT299	Chr7_2	85085453	85086898	MsUGT104	chr5_2	72657778	72664466
MsUGT281	Chr7_2	13680184	13683218	MsUGT284	chr7_2	13753802	13757265	Tandem duplication
MsUGT281	Chr7_2	13680184	13683218	MsUGT259	chr7_1	8691345	8694848
MsUGT286	Chr7_2	57040894	57042389	MsUGT269	chr7_1	56419688	56421184
MsUGT283	Chr7_2	13701766	13707967	MsUGT282	chr7_2	13696540	13699755	Tandem duplication
MsUGT290	Chr7_2	57082394	57083896	MsUGT328	chr7_4	39195475	39196968
MsUGT287	Chr7_2	57048180	57049673	MsUGT328	chr7_4	39195475	39196968
MsUGT293	Chr7_2	57155493	57156995	MsUGT328	chr7_4	39195475	39196968
MsUGT293	Chr7_2	57155493	57156995	MsUGT270	chr7_1	56424252	56425745
MsUGT296	Chr7_2	78969095	78970606	MsUGT297	chr7_2	78981633	78983156	Tandem duplication
MsUGT296	Chr7_2	78969095	78970606	MsUGT304	chr7_3	13351966	13353489
MsUGT281	Chr7_2	13680184	13683218	MsUGT322	chr7_4	9346894	9350651
MsUGT291	Chr7_2	57139186	57140652	MsUGT290	chr7_2	57082394	57083896	Tandem duplication
MsUGT281	Chr7_2	13680184	13683218	MsUGT308	chr7_3	27119315	27122314
MsUGT291	Chr7_2	57139186	57140652	MsUGT330	chr7_4	39484319	39485821
MsUGT289	Chr7_2	57064288	57067638	MsUGT287	chr7_2	57048180	57049673	Tandem duplication
MsUGT286	Chr7_2	57040894	57042389	MsUGT294	chr7_2	57203163	57204665	Tandem duplication
MsUGT295	Chr7_2	57210724	57211910	MsUGT294	chr7_2	57203163	57204665	Tandem duplication
MsUGT288	Chr7_2	57060258	57061751	MsUGT292	chr7_2	57149571	57151067	Tandem duplication
MsUGT287	Chr7_2	57048180	57049673	MsUGT311	chr7_3	32422587	32424107
MsUGT280	Chr7_2	13595269	13599284	MsUGT305	chr7_3	26973692	26975923
MsUGT286	Chr7_2	57040894	57042389	MsUGT268	chr7_1	56408861	56410357
MsUGT295	Chr7_2	57210724	57211910	MsUGT268	chr7_1	56408861	56410357
MsUGT298	Chr7_2	78989512	78990945	MsUGT319	chr7_3	75298231	75299730
MsUGT295	Chr7_2	57210724	57211910	MsUGT273	chr7_1	56483449	56484940
MsUGT289	Chr7_2	57064288	57067638	MsUGT273	chr7_1	56483449	56484940
MsUGT283	Chr7_2	13701766	13707967	MsUGT258	chr7_1	8570394	8578746
MsUGT282	Chr7_2	13696540	13699755	MsUGT284	chr7_2	13753802	13757265	Tandem duplication
MsUGT299	Chr7_2	85085453	85086898	MsUGT300	chr7_2	85094136	85095545	Tandem duplication
MsUGT298	Chr7_2	78989512	78990945	MsUGT303	chr7_3	13344137	13345570
MsUGT297	Chr7_2	78981633	78983156	MsUGT304	chr7_3	13351966	13353489
MsUGT279	Chr7_2	11884249	11886342	MsUGT256	chr7_1	7064537	7066437
MsUGT280	Chr7_2	13595269	13599284	MsUGT257	chr7_1	8407625	8411620
MsUGT282	Chr7_2	13696540	13699755	MsUGT259	chr7_1	8691345	8694848
MsUGT284	Chr7_2	13753802	13757265	MsUGT259	chr7_1	8691345	8694848
MsUGT285	Chr7_2	42687151	42692743	MsUGT264	chr7_1	35109404	35116332
MsUGT297	Chr7_2	78981633	78983156	MsUGT252	chr6_4	88478060	88479583
MsUGT298	Chr7_2	78989512	78990945	MsUGT253	chr6_4	88487354	88488787
MsUGT288	Chr7_2	57060258	57061751	MsUGT265	chr7_1	56377228	56378722
MsUGT288	Chr7_2	57060258	57061751	MsUGT267	chr7_1	56402513	56404006
MsUGT289	Chr7_2	57064288	57067638	MsUGT266	chr7_1	56381259	56384368
MsUGT290	Chr7_2	57082394	57083896	MsUGT271	chr7_1	56436529	56438031
MsUGT280	Chr7_2	13595269	13599284	MsUGT309	chr7_3	27184018	27188499
MsUGT282	Chr7_2	13696540	13699755	MsUGT308	chr7_3	27119315	27122314
MsUGT279	Chr7_2	11884249	11886342	MsUGT321	chr7_4	4652854	4654767
MsUGT280	Chr7_2	13595269	13599284	MsUGT323	chr7_4	9414995	9418985
MsUGT290	Chr7_2	57082394	57083896	MsUGT315	chr7_3	40225882	40227384
MsUGT288	Chr7_2	57060258	57061751	MsUGT328	chr7_4	39195475	39196968
MsUGT289	Chr7_2	57064288	57067638	MsUGT332	chr7_4	39619961	39623343
MsUGT313	Chr7_3	36884818	36886236	MsUGT285	chr7_2	42687151	42692743
MsUGT313	Chr7_3	36884818	36886236	MsUGT376	chr8_4	6342306	6343712
MsUGT319	Chr7_3	75298231	75299730	MsUGT296	chr7_2	78969095	78970606
MsUGT315	Chr7_3	40225882	40227384	MsUGT328	chr7_4	39195475	39196968
MsUGT316	Chr7_3	53177183	53178679	MsUGT328	chr7_4	39195475	39196968
MsUGT319	Chr7_3	75298231	75299730	MsUGT217	chr6_3	19710007	19718210
MsUGT310	Chr7_3	29256095	29258109	MsUGT321	chr7_4	4652854	4654767
MsUGT316	Chr7_3	53177183	53178679	MsUGT270	chr7_1	56424252	56425745
MsUGT318	Chr7_3	75291548	75293016	MsUGT297	chr7_2	78981633	78983156
MsUGT319	Chr7_3	75298231	75299730	MsUGT297	chr7_2	78981633	78983156
MsUGT318	Chr7_3	75291548	75293016	MsUGT304	chr7_3	13351966	13353489	Tandem duplication
MsUGT320	Chr7_3	75768719	75772150	MsUGT254	chr6_4	88510042	88514015
MsUGT310	Chr7_3	29256095	29258109	MsUGT256	chr7_1	7064537	7066437
MsUGT310	Chr7_3	29256095	29258109	MsUGT279	chr7_2	11884249	11886342
MsUGT306	Chr7_3	27013032	27015649	MsUGT305	chr7_3	26973692	26975923	Tandem duplication
MsUGT307	Chr7_3	27066407	27073205	MsUGT305	chr7_3	26973692	26975923	Tandem duplication
MsUGT309	Chr7_3	27184018	27188499	MsUGT305	chr7_3	26973692	26975923	Tandem duplication
MsUGT303	Chr7_3	13344137	13345570	MsUGT319	chr7_3	75298231	75299730	Tandem duplication
MsUGT311	Chr7_3	32422587	32424107	MsUGT316	chr7_3	53177183	53178679	Tandem duplication
MsUGT303	Chr7_3	13344137	13345570	MsUGT253	chr6_4	88487354	88488787
MsUGT304	Chr7_3	13351966	13353489	MsUGT252	chr6_4	88478060	88479583
MsUGT306	Chr7_3	27013032	27015649	MsUGT324	chr7_4	16467716	16470343
MsUGT309	Chr7_3	27184018	27188499	MsUGT323	chr7_4	9414995	9418985
MsUGT304	Chr7_3	13351966	13353489	MsUGT333	chr7_4	60338038	60339561
MsUGT311	Chr7_3	32422587	32424107	MsUGT329	chr7_4	39466906	39468402
MsUGT315	Chr7_3	40225882	40227384	MsUGT330	chr7_4	39484319	39485821
MsUGT322	Chr7_4	9346894	9350651	MsUGT284	chr7_2	13753802	13757265
MsUGT322	Chr7_4	9346894	9350651	MsUGT282	chr7_2	13696540	13699755
MsUGT330	Chr7_4	39484319	39485821	MsUGT328	chr7_4	39195475	39196968	Tandem duplication
MsUGT329	Chr7_4	39466906	39468402	MsUGT328	chr7_4	39195475	39196968	Tandem duplication
MsUGT335	Chr7_4	60368653	60372626	MsUGT217	chr6_3	19710007	19718210
MsUGT329	Chr7_4	39466906	39468402	MsUGT270	chr7_1	56424252	56425745
MsUGT331	Chr7_4	39493806	39495207	MsUGT270	chr7_1	56424252	56425745
MsUGT331	Chr7_4	39493806	39495207	MsUGT316	chr7_3	53177183	53178679
MsUGT331	Chr7_4	39493806	39495207	MsUGT311	chr7_3	32422587	32424107
MsUGT323	Chr7_4	9414995	9418985	MsUGT305	chr7_3	26973692	26975923
MsUGT324	Chr7_4	16467716	16470343	MsUGT305	chr7_3	26973692	26975923
MsUGT331	Chr7_4	39493806	39495207	MsUGT329	chr7_4	39466906	39468402	Tandem duplication
MsUGT334	Chr7_4	60345909	60347342	MsUGT319	chr7_3	75298231	75299730
MsUGT332	Chr7_4	39619961	39623343	MsUGT273	chr7_1	56483449	56484940
MsUGT325	Chr7_4	18693809	18695290	MsUGT326	chr7_4	18715028	18716509	Tandem duplication
MsUGT346	Chr8_1	19573514	19577871	MsUGT365	chr8_3	5575563	5576969
MsUGT346	Chr8_1	19573514	19577871	MsUGT376	chr8_4	6342306	6343712
MsUGT345	Chr8_1	19566798	19568628	MsUGT374	chr8_4	6328862	6330274
MsUGT343	Chr8_1	18527832	18535254	MsUGT032	chr2_2	69372284	69380639
MsUGT343	Chr8_1	18527832	18535254	MsUGT364	chr8_3	5570001	5573792
MsUGT338	Chr8_1	15883823	15890568	MsUGT377	chr8_4	8553937	8555235
MsUGT347	Chr8_1	33851721	33853724	MsUGT146	chr6_1	8648200	8649901
MsUGT344	Chr8_1	18552508	18554609	MsUGT057	chr3_4	8953279	8955684
MsUGT344	Chr8_1	18552508	18554609	MsUGT155	chr6_1	8805081	8807651
MsUGT344	Chr8_1	18552508	18554609	MsUGT212	chr6_3	10183262	10185789
MsUGT344	Chr8_1	18552508	18554609	MsUGT236	chr6_4	9278177	9280312
MsUGT336	Chr8_1	9711907	9713007	MsUGT337	chr8_1	9724464	9725903	Tandem duplication
MsUGT341	Chr8_1	17677483	17678898	MsUGT340	chr8_1	16255298	16256642	Tandem duplication
MsUGT349	Chr8_1	71474500	71476231	MsUGT348	chr8_1	68879727	68881458	Tandem duplication
MsUGT339	Chr8_1	16033736	16035169	MsUGT355	chr8_2	6836589	6837731
MsUGT347	Chr8_1	33851721	33853724	MsUGT358	chr8_2	34534060	34536080
MsUGT339	Chr8_1	16033736	16035169	MsUGT367	chr8_3	41806349	41807782
MsUGT345	Chr8_1	19566798	19568628	MsUGT362	chr8_3	4907098	4908928
MsUGT342	Chr8_1	18188551	18189963	MsUGT374	chr8_4	6328862	6330274
MsUGT350	Chr8_1	81952432	81956354	MsUGT369	chr8_3	46735829	46739460
MsUGT348	Chr8_1	68879727	68881458	MsUGT371	chr8_3	60919768	60921499
MsUGT347	Chr8_1	33851721	33853724	MsUGT379	chr8_4	37290154	37292157
MsUGT347	Chr8_1	33851721	33853724	MsUGT380	chr8_4	37333672	37335624
MsUGT353	Chr8_2	3593367	3595197	MsUGT374	chr8_4	6328862	6330274
MsUGT355	Chr8_2	6836589	6837731	MsUGT367	chr8_3	41806349	41807782
MsUGT357	Chr8_2	12978531	12984562	MsUGT343	chr8_1	18527832	18535254
MsUGT358	Chr8_2	34534060	34536080	MsUGT146	chr6_1	8648200	8649901
MsUGT353	Chr8_2	3593367	3595197	MsUGT345	chr8_1	19566798	19568628
MsUGT354	Chr8_2	3608058	3618228	MsUGT346	chr8_1	19573514	19577871
MsUGT359	Chr8_2	69388747	69392099	MsUGT351	chr8_1	84989125	84995200
MsUGT356	Chr8_2	6854901	6856334	MsUGT367	chr8_3	41806349	41807782
MsUGT358	Chr8_2	34534060	34536080	MsUGT379	chr8_4	37290154	37292157
MsUGT358	Chr8_2	34534060	34536080	MsUGT380	chr8_4	37333672	37335624
MsUGT361	Chr8_3	4892628	4896931	MsUGT365	chr8_3	5575563	5576969	Tandem duplication
MsUGT364	Chr8_3	5570001	5573792	MsUGT376	chr8_4	6342306	6343712
MsUGT361	Chr8_3	4892628	4896931	MsUGT376	chr8_4	6342306	6343712
MsUGT362	Chr8_3	4907098	4908928	MsUGT374	chr8_4	6328862	6330274
MsUGT366	Chr8_3	41802828	41803556	MsUGT367	chr8_3	41806349	41807782	Tandem duplication
MsUGT372	Chr8_3	67981501	67982931	MsUGT339	chr8_1	16033736	16035169
MsUGT366	Chr8_3	41802828	41803556	MsUGT339	chr8_1	16033736	16035169
MsUGT365	Chr8_3	5575563	5576969	MsUGT375	chr8_4	6336700	6340538
MsUGT365	Chr8_3	5575563	5576969	MsUGT357	chr8_2	12978531	12984562
MsUGT366	Chr8_3	41802828	41803556	MsUGT355	chr8_2	6836589	6837731
MsUGT366	Chr8_3	41802828	41803556	MsUGT246	chr6_4	21098219	21099361
MsUGT369	Chr8_3	46735829	46739460	MsUGT368	chr8_3	46717986	46723294	Tandem duplication
MsUGT362	Chr8_3	4907098	4908928	MsUGT353	chr8_2	3593367	3595197
MsUGT371	Chr8_3	60919768	60921499	MsUGT370	chr8_3	60865306	60867037	Tandem duplication
MsUGT363	Chr8_3	5498691	5500222	MsUGT374	chr8_4	6328862	6330274
MsUGT364	Chr8_3	5570001	5573792	MsUGT375	chr8_4	6336700	6340538
MsUGT365	Chr8_3	5575563	5576969	MsUGT376	chr8_4	6342306	6343712
MsUGT375	Chr8_4	6336700	6340538	MsUGT376	chr8_4	6342306	6343712	Tandem duplication
MsUGT378	Chr8_4	15093171	15095039	MsUGT278	chr7_2	1890098	1891516
MsUGT378	Chr8_4	15093171	15095039	MsUGT014	chr1_3	8635134	8636546
MsUGT378	Chr8_4	15093171	15095039	MsUGT031	chr2_2	69317477	69318889
MsUGT378	Chr8_4	15093171	15095039	MsUGT005	chr1_1	50464928	50466340
MsUGT377	Chr8_4	8553937	8555235	MsUGT339	chr8_1	16033736	16035169
MsUGT373	Chr8_4	6134728	6136197	MsUGT363	chr8_3	5498691	5500222
MsUGT377	Chr8_4	8553937	8555235	MsUGT327	chr7_4	19015049	19022665
MsUGT380	Chr8_4	37333672	37335624	MsUGT146	chr6_1	8648200	8649901
MsUGT381	Chr8_4	53690880	53698885	MsUGT171	chr6_2	4592022	4594083
MsUGT381	Chr8_4	53690880	53698885	MsUGT228	chr6_4	9011023	9013163
MsUGT381	Chr8_4	53690880	53698885	MsUGT172	chr6_2	4722598	4724740
MsUGT374	Chr8_4	6328862	6330274	MsUGT373	chr8_4	6134728	6136197	Tandem duplication
MsUGT380	Chr8_4	37333672	37335624	MsUGT379	chr8_4	37290154	37292157	Tandem duplication

## Sheet: Table S3
Supplementary Table S3. cis-acting elements in MsUGT promoters
Gene name	A-box	ABRE	ACE	ARE	AuxRR-core	Box II -like sequence	CAT-box	CGTCA-motif	circadian	DRE	G-box	GCN4_motif	LTR	MSA-like	NON-box	O2-site	RY-element	SARE	TATC-box	TCA-element	TC-rich repeats	TGACG-motif	Total
MsUGT001	2	3	0	1	1	0	1	1	0	0	2	0	0	0	0	0	0	0	0	0	0	0	11
MsUGT002	0	9	0	1	0	0	0	0	0	0	8	0	0	0	0	1	0	0	0	0	1	1	21
MsUGT003	1	0	0	0	0	0	1	1	0	0	0	0	1	0	0	0	0	0	0	0	0	0	4
MsUGT004	0	1	0	5	0	0	0	0	0	0	1	0	1	0	0	1	0	0	0	1	0	1	11
MsUGT005	0	5	0	3	0	0	0	0	0	0	2	0	0	1	0	0	0	0	0	2	0	1	14
MsUGT006	1	4	0	7	0	0	1	0	0	0	3	0	0	0	0	0	0	0	1	1	0	0	18
MsUGT007	0	1	0	4	0	0	0	0	1	0	3	1	0	0	0	1	0	0	0	1	0	1	13
MsUGT008	0	3	1	1	0	0	0	0	0	0	2	0	0	0	0	1	0	0	0	1	0	1	10
MsUGT009	5	3	0	2	0	0	0	1	1	0	1	0	4	0	0	2	0	0	0	1	1	0	21
MsUGT010	0	1	0	3	0	0	0	0	0	0	2	1	1	0	0	0	0	0	0	2	0	2	12
MsUGT011	1	2	0	9	0	0	1	1	0	0	3	0	0	0	0	0	0	0	1	1	1	0	20
MsUGT012	5	3	0	2	0	0	0	0	1	0	1	0	4	0	0	2	0	0	0	1	1	1	21
MsUGT013	0	1	0	4	0	0	0	0	0	0	2	1	1	0	0	0	0	0	0	2	0	2	13
MsUGT014	0	5	0	2	0	0	1	1	0	0	2	0	1	1	0	0	0	0	0	2	0	0	15
MsUGT015	0	5	1	0	1	0	0	3	0	0	6	0	0	0	0	0	0	0	0	1	0	0	17
MsUGT016	0	9	0	1	0	0	0	0	0	0	5	0	0	0	0	0	0	0	0	0	0	1	16
MsUGT017	0	6	0	6	0	0	0	0	0	0	5	0	0	0	0	0	0	0	0	1	0	0	18
MsUGT018	1	2	0	9	0	0	1	0	0	0	3	0	0	0	0	0	0	0	1	1	0	0	18
MsUGT019	0	1	0	4	0	0	0	2	0	0	2	1	1	0	0	0	0	0	0	2	0	0	13
MsUGT020	5	3	0	2	0	0	0	1	1	0	1	0	4	0	0	2	0	0	0	1	1	0	21
MsUGT021	0	4	0	0	0	0	2	0	0	0	2	2	0	0	0	0	0	0	1	0	1	3	15
MsUGT022	1	4	2	1	0	0	0	1	0	0	4	0	1	0	0	0	0	0	0	0	0	0	14
MsUGT023	0	3	0	8	0	0	0	2	0	0	3	1	0	0	0	0	0	0	1	0	0	0	18
MsUGT024	0	2	0	4	0	0	2	0	0	0	2	1	0	0	0	0	0	0	0	0	1	0	12
MsUGT025	0	3	0	4	0	0	2	0	0	0	4	0	0	0	0	0	0	0	0	0	0	0	13
MsUGT026	0	0	1	0	0	0	0	0	0	0	1	0	2	0	0	0	0	0	1	0	1	2	8
MsUGT027	0	0	0	9	0	0	0	1	0	0	0	1	4	0	0	0	0	0	0	0	1	0	16
MsUGT028	0	0	2	0	0	0	0	0	0	0	0	0	0	0	0	0	0	0	0	0	0	0	2
MsUGT029	0	2	0	6	0	0	0	2	0	0	2	1	0	0	0	1	0	0	0	1	1	0	16
MsUGT030	0	1	0	4	0	0	1	0	0	0	1	0	1	0	0	0	0	0	0	0	0	0	8
MsUGT031	0	6	0	2	0	0	1	0	0	0	3	0	0	1	0	0	0	0	0	2	0	1	16
MsUGT032	0	6	0	2	0	0	1	1	0	0	3	0	0	1	0	0	0	0	0	2	0	0	16
MsUGT033	0	3	0	8	0	0	0	1	0	0	3	1	0	0	0	0	0	0	1	0	0	0	17
MsUGT034	0	0	0	10	0	0	0	0	0	0	0	0	0	0	0	0	0	0	0	0	0	0	10
MsUGT035	0	3	0	4	0	0	2	0	0	0	4	0	0	0	0	0	0	0	0	0	0	0	13
MsUGT036	0	2	0	9	0	0	1	0	0	0	3	0	0	0	0	0	0	0	1	0	0	0	16
MsUGT037	0	3	0	4	0	0	2	0	0	0	4	0	0	0	0	0	0	0	0	0	0	0	13
MsUGT038	0	1	0	1	0	0	0	0	0	0	1	1	0	0	0	1	0	0	0	0	0	2	7
MsUGT039	0	1	0	1	0	0	1	2	1	0	1	1	0	0	0	0	0	0	0	1	0	0	9
MsUGT040	0	2	0	0	0	0	1	0	0	0	2	0	0	0	0	0	0	0	0	0	1	0	6
MsUGT041	0	5	0	2	0	0	1	2	0	0	4	2	1	0	0	2	0	0	1	0	0	0	20
MsUGT042	0	1	1	2	0	0	1	0	1	0	0	2	0	0	0	1	0	0	1	0	0	1	11
MsUGT043	2	0	0	2	0	0	0	2	0	0	0	1	1	0	0	2	0	0	0	0	1	0	11
MsUGT044	0	5	0	1	0	0	2	0	0	0	2	0	1	0	0	0	0	0	0	0	1	0	12
MsUGT045	0	0	0	2	0	0	3	0	0	0	0	0	0	0	0	0	0	0	3	3	1	5	17
MsUGT046	0	5	0	2	0	0	1	0	0	0	4	2	1	0	0	2	0	0	1	0	0	2	20
MsUGT047	0	1	0	2	0	0	1	0	1	0	3	1	0	0	0	0	0	0	0	0	0	0	9
MsUGT048	0	4	0	0	0	0	0	2	0	0	4	0	1	0	0	0	0	0	0	1	1	0	13
MsUGT049	0	1	1	2	0	0	0	1	1	0	0	1	0	0	0	0	0	0	0	0	0	0	7
MsUGT050	0	0	0	1	0	0	3	0	0	0	1	0	1	0	0	0	0	0	2	2	1	3	14
MsUGT051	0	0	1	0	0	0	0	0	1	0	0	0	0	0	0	0	0	1	1	3	0	2	9
MsUGT052	0	1	0	2	0	0	1	0	1	0	1	1	0	0	0	0	0	0	0	1	0	1	9
MsUGT053	0	5	0	0	0	0	1	0	0	0	5	0	0	0	0	1	0	0	0	0	1	0	13
MsUGT054	0	1	1	2	0	0	0	0	1	0	0	1	0	0	0	0	0	0	0	0	0	1	7
MsUGT055	0	5	0	2	0	0	1	2	0	0	4	2	1	0	0	2	0	0	1	0	0	0	20
MsUGT056	0	0	0	1	0	0	3	0	0	0	1	0	2	0	0	0	0	0	2	2	2	3	16
MsUGT057	0	5	0	2	0	0	1	0	0	0	4	2	1	0	0	2	0	0	1	0	0	2	20
MsUGT058	0	1	0	1	0	0	1	3	1	0	1	1	0	0	0	0	0	0	0	1	0	0	10
MsUGT059	0	3	0	0	0	0	1	0	0	0	3	0	0	0	0	1	0	0	0	0	1	0	9
MsUGT060	1	1	0	2	0	0	0	2	0	0	1	1	1	0	0	2	0	0	0	0	1	0	12
MsUGT061	1	7	0	4	0	0	2	0	0	0	4	0	1	0	0	1	0	0	0	0	1	0	21
MsUGT062	0	0	0	0	0	0	3	0	0	0	1	0	2	0	0	0	0	0	2	2	1	4	15
MsUGT063	0	4	0	1	1	0	0	0	0	0	2	1	0	0	0	0	1	0	0	2	0	0	12
MsUGT064	0	0	0	7	0	0	0	0	0	0	0	0	1	0	0	0	0	0	0	0	1	0	9
MsUGT065	1	0	0	1	0	0	0	0	0	0	0	0	0	0	0	0	0	0	0	2	0	0	4
MsUGT066	0	3	0	3	0	0	0	0	0	0	3	0	1	0	0	0	0	0	0	0	1	4	15
MsUGT067	0	2	0	1	0	0	0	0	1	0	2	0	0	0	0	0	1	0	0	2	1	1	11
MsUGT068	0	2	0	2	1	0	0	0	0	0	2	0	0	0	0	0	1	0	1	1	0	0	10
MsUGT069	0	0	0	0	0	0	0	0	0	0	0	0	2	0	0	0	0	0	0	0	0	0	2
MsUGT070	1	3	0	4	0	0	0	2	0	0	4	0	2	0	0	0	0	0	0	0	1	0	17
MsUGT071	0	1	0	0	0	0	0	0	0	0	1	0	0	0	0	0	0	0	0	0	1	1	4
MsUGT072	0	2	0	3	0	1	0	0	1	0	2	0	0	0	0	1	1	0	0	1	1	3	16
MsUGT073	0	3	0	3	0	0	0	0	0	0	3	0	1	0	0	0	0	0	0	0	1	4	15
MsUGT074	0	2	0	1	0	0	0	0	1	0	2	0	0	0	0	0	1	0	0	1	1	1	10
MsUGT075	0	2	0	2	0	0	0	0	0	0	2	0	0	0	0	0	0	0	2	1	1	2	12
MsUGT076	0	3	0	2	0	0	0	0	0	0	3	0	0	0	0	1	1	0	0	0	0	1	11
MsUGT077	0	0	0	7	0	0	0	0	0	0	0	0	1	0	0	0	0	0	0	0	1	0	9
MsUGT078	0	2	0	5	0	0	0	1	0	0	2	0	1	0	0	0	0	0	0	0	1	0	12
MsUGT079	0	3	1	1	0	0	0	0	0	0	2	1	0	0	0	0	0	0	0	0	0	2	10
MsUGT080	1	1	0	2	0	0	0	0	0	0	1	1	1	0	0	0	0	0	0	0	0	0	7
MsUGT081	0	1	2	2	0	0	0	0	0	0	0	0	0	0	0	1	1	0	0	0	0	1	8
MsUGT082	0	10	0	1	0	0	0	0	0	0	8	0	0	0	0	1	0	0	0	0	1	1	22
MsUGT083	1	3	0	0	0	0	1	0	0	0	3	0	0	0	0	0	0	0	0	2	0	0	10
MsUGT084	0	0	0	0	0	0	0	0	0	0	0	0	0	0	0	0	0	0	1	1	0	1	3
MsUGT085	0	4	0	2	0	0	0	0	0	0	3	0	1	0	0	1	0	0	0	0	1	0	12
MsUGT086	0	4	0	2	0	0	0	0	0	0	3	0	0	0	0	1	0	0	0	0	0	0	10
MsUGT087	0	0	0	4	0	0	0	0	0	0	0	0	0	0	0	0	0	0	0	0	0	0	4
MsUGT088	0	0	0	6	0	0	1	0	0	0	0	0	0	0	0	1	0	0	0	0	3	0	11
MsUGT089	0	2	0	1	0	0	0	0	0	0	2	0	1	0	0	0	0	0	1	2	0	0	9
MsUGT090	1	0	0	1	1	0	1	0	0	0	0	0	0	0	0	0	0	0	0	1	0	0	5
MsUGT091	1	1	0	2	0	0	0	0	0	0	1	1	1	0	0	0	0	0	0	0	0	0	7
MsUGT092	0	0	1	1	0	0	0	2	0	1	0	0	1	1	0	0	1	0	0	1	0	0	9
MsUGT093	2	0	0	0	0	0	0	0	0	0	0	0	0	0	0	2	0	0	1	0	2	1	8
MsUGT094	1	1	0	4	0	0	0	0	1	0	1	0	0	0	0	1	0	0	0	0	0	0	9
MsUGT095	0	9	0	1	0	0	0	1	0	0	8	0	0	0	0	1	0	0	0	0	1	0	21
MsUGT096	1	0	1	0	1	0	1	0	0	0	0	0	0	0	0	0	0	0	0	1	0	1	6
MsUGT097	0	5	0	6	0	0	0	0	1	0	7	1	0	0	0	0	0	0	0	0	0	0	20
MsUGT098	0	2	1	4	0	0	0	1	0	0	2	0	1	0	0	0	0	0	0	0	0	0	11
MsUGT099	3	1	0	5	0	0	0	2	0	0	2	0	2	0	0	1	0	0	0	0	1	0	17
MsUGT100	0	2	0	2	0	0	1	0	0	0	2	0	0	0	0	1	0	0	0	0	1	0	9
MsUGT101	0	0	0	13	0	0	0	0	0	0	0	0	2	0	0	1	0	0	0	2	0	0	18
MsUGT102	0	2	0	6	0	0	1	0	0	0	1	0	0	0	0	1	0	0	0	2	3	0	16
MsUGT103	0	3	0	3	0	0	0	0	0	0	3	0	1	0	0	0	0	0	0	1	0	3	14
MsUGT104	0	0	0	0	0	0	0	3	0	0	0	0	0	0	0	0	0	0	0	4	0	0	7
MsUGT105	0	0	0	3	0	0	2	1	0	0	1	0	0	0	0	0	0	0	0	1	1	1	10
MsUGT106	0	1	0	0	0	0	0	2	0	0	3	0	0	0	0	1	0	0	1	0	1	0	9
MsUGT107	0	0	0	3	0	0	2	2	0	0	1	0	0	0	0	0	0	0	0	1	1	0	10
MsUGT108	0	0	0	3	0	0	2	2	0	0	1	0	0	0	0	0	0	0	0	1	1	0	10
MsUGT109	0	0	0	3	0	0	2	2	0	0	1	0	0	0	0	0	0	0	0	1	1	0	10
MsUGT110	0	0	0	3	0	0	2	2	0	0	1	0	0	0	0	0	0	0	0	1	1	0	10
MsUGT111	2	0	0	1	1	0	1	1	0	0	1	0	0	0	0	0	0	0	0	1	1	0	9
MsUGT112	1	1	0	2	0	0	0	0	0	0	1	1	1	0	0	0	0	0	0	0	0	0	7
MsUGT113	0	1	2	2	0	0	0	0	0	0	0	0	0	0	0	1	1	0	0	0	0	1	8
MsUGT114	0	2	0	3	0	0	2	1	0	0	1	0	0	0	0	1	0	0	4	0	0	0	14
MsUGT115	2	0	0	0	0	0	0	1	0	0	0	0	0	0	0	1	0	0	1	0	3	0	8
MsUGT116	1	1	0	3	0	0	0	0	0	0	1	1	0	1	0	1	0	0	0	0	0	0	9
MsUGT117	0	3	0	3	0	0	0	0	0	0	5	0	0	0	0	1	0	0	1	0	1	0	14
MsUGT118	0	7	0	2	0	0	0	0	0	0	7	0	0	0	0	1	0	0	0	0	1	1	19
MsUGT119	1	0	0	1	1	0	1	0	0	0	1	0	0	0	0	0	0	0	0	0	0	1	6
MsUGT120	1	0	0	0	0	0	1	0	0	0	1	0	0	0	0	0	0	0	0	0	0	2	5
MsUGT121	0	3	0	5	0	0	0	0	1	0	6	1	0	0	0	0	0	0	0	0	0	0	16
MsUGT122	0	1	0	2	0	0	0	1	0	0	1	0	0	0	0	1	0	0	0	0	3	0	9
MsUGT123	2	3	0	3	0	0	0	0	0	0	4	0	0	0	0	0	0	0	0	0	3	0	15
MsUGT124	0	3	0	4	0	0	0	0	0	0	4	0	0	0	0	0	0	0	0	0	1	2	14
MsUGT125	2	3	0	1	1	0	2	0	1	0	2	0	0	0	0	2	0	0	0	0	0	0	14
MsUGT126	0	3	0	4	0	0	2	0	0	0	4	0	0	0	0	0	0	0	0	0	0	0	13
MsUGT127	1	1	0	2	0	0	0	0	0	0	1	1	1	0	0	0	0	0	0	0	0	0	7
MsUGT128	0	0	0	3	0	0	0	1	0	0	0	1	0	0	0	0	0	0	0	0	1	0	6
MsUGT129	0	4	0	4	0	0	0	0	1	0	5	0	0	0	0	1	0	0	0	0	0	0	15
MsUGT130	2	0	0	1	0	0	0	1	0	0	0	0	0	0	0	1	0	0	0	0	3	0	8
MsUGT131	0	4	0	2	0	0	2	3	0	0	6	0	0	0	0	1	0	0	0	0	0	0	18
MsUGT132	0	1	1	2	0	0	0	0	0	0	0	0	0	0	0	1	1	0	0	0	0	1	7
MsUGT133	0	6	0	2	0	0	1	2	0	0	4	1	0	0	0	2	0	0	0	0	0	0	18
MsUGT134	0	5	0	5	0	0	1	0	1	0	7	1	0	0	0	0	0	0	0	0	0	0	20
MsUGT135	0	1	0	4	0	0	0	2	0	0	1	0	0	0	0	1	0	0	0	0	2	0	11
MsUGT136	0	5	0	4	0	0	0	0	0	0	5	0	0	0	0	1	0	0	0	1	0	2	18
MsUGT137	0	2	1	4	0	0	0	1	1	0	2	0	0	0	0	0	0	0	0	0	1	0	12
MsUGT138	1	0	0	2	0	0	1	0	0	0	0	1	0	0	0	1	0	0	0	0	0	1	7
MsUGT139	0	0	0	1	0	0	0	0	0	0	0	0	0	0	0	0	0	0	0	0	0	0	1
MsUGT140	0	1	0	1	2	0	0	0	1	0	2	0	0	0	0	1	2	0	0	0	0	1	11
MsUGT141	1	7	0	3	1	0	0	0	0	0	6	2	0	0	0	2	0	0	0	0	0	3	25
MsUGT142	0	0	0	0	0	0	0	0	0	0	0	0	0	0	0	0	0	0	0	1	2	0	3
MsUGT143	0	1	0	1	0	0	0	0	0	0	2	1	0	0	0	0	0	0	1	0	0	2	8
MsUGT144	0	1	0	0	0	0	0	2	0	0	2	0	1	0	0	0	0	0	0	1	0	0	7
MsUGT145	0	0	0	4	0	0	0	0	1	0	0	1	0	0	0	0	0	0	0	0	0	2	8
MsUGT146	0	3	0	3	1	0	3	1	0	0	4	0	2	0	0	0	0	0	0	0	2	0	19
MsUGT147	0	2	1	1	0	0	1	2	1	0	1	0	0	0	0	0	0	0	0	0	0	0	9
MsUGT148	0	1	0	8	0	0	0	0	0	0	2	0	1	0	0	0	0	0	0	0	1	1	14
MsUGT149	1	0	0	4	0	0	1	0	1	0	1	0	1	0	0	0	0	0	0	0	0	0	9
MsUGT150	0	5	0	2	0	0	0	2	0	0	4	1	1	0	0	0	0	0	1	0	2	0	18
MsUGT151	0	2	0	7	0	0	0	0	0	1	2	0	0	0	0	0	0	0	0	1	1	1	15
MsUGT152	0	1	1	0	0	0	0	0	2	0	1	0	0	0	0	0	0	0	0	1	0	0	6
MsUGT153	0	1	0	2	0	0	0	1	0	0	0	0	0	0	0	0	0	0	1	1	0	0	6
MsUGT154	0	3	0	2	0	0	0	2	0	0	3	0	0	0	0	1	0	0	0	1	0	0	12
MsUGT155	1	2	2	2	1	0	1	0	2	0	2	0	0	0	0	0	0	0	0	0	0	0	13
MsUGT156	0	1	0	5	0	0	1	0	1	0	1	0	0	0	0	1	0	0	0	1	0	1	12
MsUGT157	0	1	0	1	2	0	0	0	0	0	1	1	0	0	0	0	0	0	1	0	0	0	7
MsUGT158	0	3	0	3	1	0	0	2	0	0	3	0	1	0	0	1	0	0	1	0	0	0	15
MsUGT159	0	4	0	1	0	0	0	0	1	0	4	0	1	0	0	1	0	0	1	0	1	0	14
MsUGT160	0	0	0	1	0	0	2	0	1	0	0	1	0	0	0	0	0	0	0	1	0	1	7
MsUGT161	0	0	0	1	0	0	0	0	0	0	1	1	2	0	0	0	0	0	0	1	1	1	8
MsUGT162	1	0	0	3	1	0	1	1	0	0	1	0	0	0	0	0	0	0	0	0	0	0	8
MsUGT163	2	1	0	0	0	0	0	0	1	0	3	0	0	0	0	0	0	0	0	0	0	1	8
MsUGT164	0	1	1	2	0	0	0	2	1	0	1	0	0	0	0	1	0	1	0	3	0	0	13
MsUGT165	0	0	0	3	0	0	0	1	0	0	0	1	0	0	0	3	0	0	0	0	0	0	8
MsUGT166	0	0	0	2	0	0	0	0	1	0	1	0	0	0	0	0	0	0	0	0	1	1	6
MsUGT167	2	1	0	1	1	0	1	1	0	0	2	0	0	0	0	0	0	0	0	0	0	0	9
MsUGT168	0	1	0	5	0	0	0	0	1	0	1	0	0	0	1	0	0	0	0	1	0	2	12
MsUGT169	0	0	1	4	0	0	1	0	0	0	0	1	1	0	0	2	0	0	0	0	0	0	10
MsUGT170	0	0	0	2	0	0	2	0	0	0	0	0	0	0	0	0	0	0	0	1	1	1	7
MsUGT171	0	1	0	1	2	0	0	2	1	0	2	0	0	0	0	0	1	0	0	0	0	0	10
MsUGT172	0	0	0	4	1	0	0	0	0	0	0	1	0	0	0	1	0	0	0	1	0	0	8
MsUGT173	0	1	0	3	0	1	0	2	0	0	1	0	0	0	0	0	0	0	0	2	1	0	11
MsUGT174	0	0	0	0	0	0	0	1	0	0	0	0	0	0	0	0	0	0	0	1	2	0	4
MsUGT175	0	1	0	4	0	0	1	2	0	0	2	0	0	0	0	1	0	0	0	1	1	0	13
MsUGT176	0	1	0	3	0	0	0	0	1	0	1	0	0	0	0	0	0	0	0	1	0	1	8
MsUGT177	0	3	0	4	1	0	2	1	0	0	3	0	2	0	0	0	0	0	0	0	1	0	17
MsUGT178	0	0	0	2	0	0	0	1	0	0	0	1	3	0	0	1	0	0	0	0	0	0	8
MsUGT179	0	2	0	7	0	0	1	0	0	1	2	0	0	0	0	0	0	0	0	1	1	1	16
MsUGT180	0	2	0	7	0	0	0	0	0	1	2	0	0	0	0	0	0	0	0	1	1	1	15
MsUGT181	0	1	0	3	0	0	0	1	1	0	3	0	0	0	0	0	0	0	1	1	0	0	11
MsUGT182	1	1	0	5	0	0	1	0	0	0	1	2	0	0	0	0	1	0	0	0	0	0	12
MsUGT183	0	0	0	5	1	0	0	2	1	0	1	0	0	0	0	1	0	0	1	1	1	0	14
MsUGT184	0	7	1	0	1	0	1	1	0	0	7	0	0	0	0	0	0	0	0	0	0	0	18
MsUGT185	0	6	0	0	0	0	0	0	0	0	5	0	1	0	0	0	0	0	0	2	1	1	16
MsUGT186	0	2	0	5	1	0	1	0	0	0	3	0	1	0	0	1	0	0	1	0	0	3	18
MsUGT187	0	1	0	2	0	0	0	0	0	0	1	0	0	0	0	0	0	0	0	1	0	1	6
MsUGT188	1	1	0	6	0	0	2	2	0	0	2	0	0	0	0	0	0	0	0	1	1	0	16
MsUGT189	0	4	0	1	0	0	0	0	1	0	4	0	1	0	0	1	0	0	2	0	1	0	15
MsUGT190	0	0	0	1	0	0	0	0	0	0	1	1	3	0	0	0	0	0	0	1	1	1	9
MsUGT191	0	3	0	3	0	0	0	2	0	0	2	0	1	0	0	0	0	0	0	0	1	0	12
MsUGT192	0	0	0	1	0	0	2	1	1	0	0	1	0	0	0	0	0	0	0	1	1	0	8
MsUGT193	0	0	1	0	0	0	0	2	1	0	0	0	0	0	0	0	0	1	1	3	0	0	9
MsUGT194	0	0	1	1	0	0	0	2	0	0	0	1	2	0	0	1	0	0	0	0	0	0	8
MsUGT195	0	2	1	4	0	0	0	1	1	0	2	0	0	0	0	0	0	0	0	0	1	0	12
MsUGT196	0	1	0	0	0	0	0	0	0	0	2	0	1	0	0	0	0	0	0	1	0	2	7
MsUGT197	0	2	1	4	0	0	0	0	1	0	2	0	0	0	0	0	0	0	0	0	1	1	12
MsUGT198	0	1	0	2	0	0	1	0	0	0	2	1	0	0	0	0	0	0	1	2	2	2	14
MsUGT199	0	0	0	1	1	0	0	0	1	0	1	0	0	0	0	1	2	0	0	0	0	0	7
MsUGT200	0	1	0	1	0	0	0	0	0	0	2	1	0	0	0	0	0	0	1	0	0	2	8
MsUGT201	0	0	0	0	0	0	0	0	0	0	0	0	0	0	0	0	0	0	0	1	2	0	3
MsUGT202	0	2	0	3	0	0	0	2	1	0	2	1	2	0	0	1	0	0	0	0	0	0	14
MsUGT203	0	2	0	0	0	0	0	0	0	0	2	0	0	0	0	2	0	0	0	2	1	3	12
MsUGT204	0	1	0	2	1	0	0	1	0	0	2	0	2	0	0	0	0	0	0	0	2	0	11
MsUGT205	0	2	1	1	0	0	1	0	1	0	1	0	0	0	0	0	0	0	0	0	0	1	8
MsUGT206	0	1	0	1	1	0	0	0	2	0	2	1	2	0	0	0	0	0	0	0	2	0	12
MsUGT207	1	0	0	2	0	0	0	0	0	0	0	0	3	1	0	0	0	0	0	1	2	0	10
MsUGT208	0	1	1	5	0	0	2	0	0	0	1	0	1	0	0	1	0	0	1	0	0	1	14
MsUGT209	0	4	0	2	0	0	0	1	0	0	3	1	1	0	0	0	0	0	1	1	2	0	16
MsUGT210	0	1	0	1	0	0	1	0	0	0	1	1	1	1	0	2	0	1	0	0	0	0	10
MsUGT211	2	1	0	4	0	0	0	1	0	0	1	0	0	0	0	0	0	0	0	1	1	0	11
MsUGT212	0	2	2	5	2	0	1	0	2	0	2	0	0	0	0	0	0	0	0	0	0	1	17
MsUGT213	0	1	0	2	0	0	0	0	0	0	1	0	0	0	0	0	0	0	0	0	0	1	5
MsUGT214	0	3	0	3	1	0	0	0	1	0	2	1	1	0	0	1	0	0	1	0	0	2	16
MsUGT215	0	2	0	1	2	0	0	0	0	0	1	1	1	0	0	0	0	0	1	0	0	1	10
MsUGT216	0	1	0	0	0	0	1	1	0	0	1	0	1	0	0	0	0	0	0	0	0	0	5
MsUGT217	0	3	0	1	0	0	0	0	0	0	6	0	0	0	0	0	0	0	0	2	1	2	15
MsUGT218	0	5	0	2	0	0	0	0	0	0	5	1	0	0	0	1	0	0	2	0	1	0	17
MsUGT219	0	0	0	1	0	0	2	1	1	0	0	1	0	0	0	0	0	0	0	1	1	0	8
MsUGT220	0	0	0	1	0	0	0	2	0	0	1	2	2	0	0	0	0	0	0	2	0	0	10
MsUGT221	0	3	0	3	0	0	2	1	0	0	2	0	1	0	0	0	0	0	0	0	2	0	14
MsUGT222	2	0	0	1	1	0	1	1	0	0	1	0	0	0	0	0	0	0	0	0	1	0	8
MsUGT223	0	0	1	3	0	0	1	0	0	0	0	0	0	0	0	0	1	0	0	0	0	0	6
MsUGT224	0	8	1	5	0	0	0	3	0	0	4	1	0	0	0	2	0	0	0	1	0	0	25
MsUGT225	0	2	1	4	0	0	0	0	1	0	2	0	0	0	0	0	0	0	0	0	1	2	13
MsUGT226	0	0	0	3	0	0	2	0	0	0	0	0	0	0	0	1	0	0	0	2	1	0	9
MsUGT227	0	1	0	1	2	0	0	1	1	0	2	0	0	0	0	1	2	0	0	0	0	0	11
MsUGT228	0	0	0	3	0	0	0	2	0	0	0	2	1	0	0	1	0	0	0	1	0	0	10
MsUGT229	0	0	0	0	0	0	0	0	0	0	0	0	0	0	0	0	0	0	0	1	2	0	3
MsUGT230	0	1	0	1	0	0	0	2	0	0	3	1	0	0	0	0	0	0	1	0	0	0	9
MsUGT231	0	1	0	0	0	0	0	0	0	0	2	0	1	0	0	0	0	0	0	1	0	2	7
MsUGT232	0	8	0	3	0	0	1	0	0	0	9	0	0	0	0	0	0	0	2	0	0	1	24
MsUGT233	0	0	0	3	0	0	0	1	0	0	0	1	0	0	0	1	0	0	0	0	0	0	6
MsUGT234	0	0	0	4	0	0	1	0	0	0	0	0	0	0	0	0	0	0	0	1	0	0	6
MsUGT235	0	4	0	2	0	0	0	0	0	0	3	0	1	0	0	0	0	0	1	1	2	1	15
MsUGT236	0	2	0	1	0	0	0	3	1	0	3	0	1	0	0	0	0	0	0	0	0	0	11
MsUGT237	0	8	1	1	0	0	0	0	0	0	8	0	0	0	0	0	0	0	0	0	0	1	19
MsUGT238	0	1	0	2	0	0	0	0	0	0	1	0	0	0	0	0	0	0	1	2	0	1	8
MsUGT239	0	1	0	6	0	0	1	0	1	0	2	1	1	0	0	0	0	0	0	0	1	2	16
MsUGT240	0	1	0	5	0	0	0	1	1	0	1	0	3	0	0	0	0	0	0	1	1	0	14
MsUGT241	0	1	0	2	2	0	0	1	0	0	1	1	1	0	0	0	0	0	1	1	0	0	11
MsUGT242	0	2	0	3	1	0	0	0	1	0	2	1	1	0	0	1	0	0	1	1	0	2	16
MsUGT243	0	1	0	2	0	0	0	0	0	0	1	0	0	0	0	0	0	0	0	1	0	1	6
MsUGT244	0	3	0	3	0	0	3	0	0	0	2	0	0	0	0	0	0	0	0	1	0	1	13
MsUGT245	0	1	0	0	0	0	0	1	2	0	1	0	0	0	0	3	0	0	3	0	0	0	11
MsUGT246	0	3	0	1	0	0	1	0	0	0	5	0	0	0	0	1	0	0	0	0	0	3	14
MsUGT247	0	0	0	1	0	0	2	1	1	0	0	1	0	0	0	0	0	0	0	1	1	0	8
MsUGT248	0	3	0	1	0	0	0	0	1	0	3	0	0	0	0	0	0	0	2	0	1	0	11
MsUGT249	0	3	0	1	0	0	2	1	0	0	2	0	1	0	0	0	0	0	0	0	2	0	12
MsUGT250	0	6	0	1	0	0	0	2	0	0	6	1	2	0	0	2	0	0	0	0	1	0	21
MsUGT251	0	1	0	5	0	0	0	1	1	0	1	0	0	0	1	0	0	0	0	1	0	0	11
MsUGT252	0	5	0	1	0	0	1	3	0	0	5	0	2	0	0	2	0	0	0	1	0	0	20
MsUGT253	0	0	0	0	0	0	1	3	0	0	0	0	0	0	0	0	0	0	0	0	2	0	6
MsUGT254	0	2	0	1	0	0	0	0	0	0	3	0	1	0	0	0	0	1	0	0	0	3	11
MsUGT255	1	3	0	3	0	0	1	1	0	0	4	1	0	0	0	2	0	0	0	0	1	0	17
MsUGT256	1	3	0	2	0	0	0	0	0	0	4	0	0	0	0	0	0	0	0	1	0	1	12
MsUGT257	0	11	1	2	0	0	0	1	1	0	6	0	0	0	0	1	0	0	0	0	0	0	23
MsUGT258	0	1	0	1	0	0	0	3	0	0	1	0	1	0	0	0	0	0	0	1	0	0	8
MsUGT259	0	3	0	0	0	0	0	0	0	0	2	0	1	1	0	1	0	0	0	1	0	1	10
MsUGT260	0	0	0	3	2	0	1	1	0	0	1	0	0	0	0	1	0	0	1	0	1	0	11
MsUGT261	0	2	0	1	0	0	0	0	2	0	1	0	0	0	0	0	0	0	0	0	1	0	7
MsUGT262	0	1	0	0	0	0	0	0	0	0	0	0	2	0	0	0	0	0	0	0	2	1	6
MsUGT263	0	1	0	2	0	0	1	0	0	0	2	2	1	0	0	0	0	0	0	0	0	0	9
MsUGT264	1	3	1	6	0	0	2	1	0	0	5	1	0	0	0	0	0	0	0	0	0	0	20
MsUGT265	0	0	0	3	0	0	0	1	0	0	0	1	0	1	0	0	0	0	0	2	1	0	9
MsUGT266	0	2	0	3	1	0	0	0	0	0	2	0	1	0	0	0	0	0	0	0	0	0	9
MsUGT268	0	2	0	2	0	0	1	0	1	0	1	0	0	0	0	1	0	0	1	0	0	0	9
MsUGT269	1	5	0	2	0	0	0	0	0	0	4	0	0	0	0	0	0	0	2	0	0	0	14
MsUGT270	0	0	0	2	0	0	1	0	1	0	0	0	0	0	0	1	0	0	2	0	0	3	10
MsUGT271	0	2	0	1	1	0	1	0	1	0	0	1	0	0	0	1	0	0	0	0	2	0	10
MsUGT272	1	0	0	4	0	0	1	0	0	0	0	1	1	0	0	2	0	0	0	2	0	0	12
MsUGT273	0	2	0	2	0	0	0	1	1	0	2	1	0	0	0	1	0	0	0	0	1	0	11
MsUGT274	2	0	0	7	1	0	0	0	1	0	0	0	1	0	0	0	0	0	0	1	1	0	14
MsUGT275	0	0	0	2	2	0	1	0	0	0	0	0	1	0	0	1	1	0	1	1	1	0	11
MsUGT276	1	1	0	1	0	0	0	0	0	0	1	1	0	0	0	0	0	0	0	0	0	1	6
MsUGT277	0	1	0	3	0	0	0	0	0	0	1	0	1	0	0	1	0	0	0	0	4	1	12
MsUGT278	0	3	0	0	0	0	1	0	0	0	4	0	0	0	0	0	0	0	0	2	0	1	11
MsUGT279	5	2	0	3	0	0	0	0	0	0	3	0	0	0	0	1	0	0	0	0	0	3	17
MsUGT280	0	7	1	4	0	0	0	0	1	0	4	0	1	0	0	2	0	0	0	0	0	1	21
MsUGT281	0	6	0	3	0	0	0	0	0	0	5	0	0	0	0	0	1	0	0	0	1	0	16
MsUGT282	0	1	0	2	1	0	0	0	0	0	1	0	0	0	0	1	0	0	0	1	0	0	7
MsUGT283	1	0	0	1	1	0	0	0	3	0	2	0	0	0	0	1	0	0	0	0	0	1	10
MsUGT284	0	3	0	0	0	0	0	1	0	0	2	0	1	1	0	1	0	0	0	1	0	0	10
MsUGT285	0	4	0	1	0	0	1	0	0	0	5	1	1	0	0	0	0	0	0	0	0	0	13
MsUGT286	0	5	0	2	0	0	1	0	1	0	5	1	1	0	0	1	0	0	0	0	0	0	17
MsUGT287	0	1	0	1	0	0	1	0	1	0	1	0	0	0	0	2	0	0	2	0	0	2	11
MsUGT288	0	0	0	3	0	0	1	0	0	0	0	0	0	0	0	0	0	0	0	1	0	0	5
MsUGT289	0	2	0	3	1	0	0	0	0	0	2	0	1	0	0	0	0	0	0	0	0	0	9
MsUGT290	0	2	0	1	1	0	1	0	2	0	0	1	0	0	0	1	0	0	0	0	2	0	11
MsUGT291	4	0	0	4	0	0	0	0	0	0	0	1	1	0	0	0	0	0	0	0	0	0	10
MsUGT292	0	1	0	1	0	0	1	0	0	0	1	0	0	0	0	1	0	0	0	2	0	0	7
MsUGT293	0	0	0	1	0	0	0	0	1	0	0	2	1	0	0	0	0	0	0	0	1	0	6
MsUGT294	1	1	0	1	0	0	0	1	1	0	1	0	0	0	0	0	0	0	0	0	2	0	8
MsUGT295	0	0	0	0	0	0	0	0	1	0	0	3	1	0	0	0	0	0	0	0	0	1	6
MsUGT296	0	1	1	1	0	0	0	0	0	0	2	0	0	0	0	1	0	0	0	0	1	2	9
MsUGT297	0	0	0	2	0	0	1	1	0	0	0	0	1	0	0	0	0	0	0	0	1	0	6
MsUGT298	0	0	0	0	0	0	1	0	0	0	1	0	0	0	0	0	0	0	0	0	2	2	6
MsUGT299	2	3	0	2	1	0	0	1	1	0	4	0	0	0	0	2	0	0	1	0	0	0	17
MsUGT300	0	3	0	1	0	0	1	0	0	0	2	1	1	0	0	0	0	0	0	0	1	1	11
MsUGT301	0	0	0	6	0	0	1	0	0	0	0	0	0	0	0	1	0	0	0	0	3	0	11
MsUGT302	0	0	0	4	0	0	0	0	0	0	0	0	0	0	0	0	0	0	0	0	0	0	4
MsUGT303	0	0	0	0	0	0	1	2	0	0	0	0	0	0	0	0	0	0	0	0	2	0	5
MsUGT304	0	0	0	1	0	0	1	0	0	0	0	0	1	0	0	0	0	0	0	0	0	1	4
MsUGT305	0	1	0	0	0	0	0	0	2	0	0	0	0	0	0	0	0	0	0	0	2	0	5
MsUGT306	0	1	0	0	0	0	0	0	0	0	0	0	1	0	0	0	0	0	0	0	2	1	5
MsUGT307	1	0	0	0	1	0	0	0	0	0	0	0	5	0	0	0	0	0	0	1	0	0	8
MsUGT308	0	1	0	2	1	0	0	0	0	0	1	0	0	0	0	0	0	0	0	0	0	0	5
MsUGT309	0	7	1	4	0	0	0	0	1	0	4	0	1	0	0	2	0	0	0	0	0	1	21
MsUGT310	0	2	0	3	0	0	0	0	0	0	3	0	0	0	0	0	0	0	0	0	0	2	10
MsUGT311	0	1	0	5	0	0	0	0	0	0	1	0	1	0	0	0	0	0	0	0	0	0	8
MsUGT312	3	1	0	1	0	0	0	1	0	0	1	1	0	0	0	0	0	0	0	0	0	0	8
MsUGT313	0	0	0	2	0	0	1	1	0	0	0	0	0	0	0	0	0	0	0	0	0	0	4
MsUGT314	0	4	0	1	0	0	0	1	0	0	5	1	2	0	0	0	1	0	0	0	0	0	15
MsUGT315	0	5	0	2	0	0	1	1	0	0	3	0	0	0	0	0	0	0	0	0	0	0	12
MsUGT316	0	3	0	5	0	0	1	0	0	0	2	1	0	0	0	0	0	0	0	0	0	1	13
MsUGT317	0	6	0	2	0	0	0	0	0	0	6	0	0	0	0	0	0	0	1	0	0	1	16
MsUGT318	0	6	1	3	0	0	0	0	0	0	7	0	0	0	0	0	0	0	0	0	0	1	18
MsUGT319	0	3	0	1	0	0	0	2	0	0	6	0	0	0	0	0	0	0	0	2	1	0	15
MsUGT320	0	1	0	1	0	0	0	2	0	0	2	1	0	0	0	0	0	0	0	0	0	0	7
MsUGT321	1	2	1	2	0	0	0	2	0	0	3	0	0	0	0	0	0	0	0	1	0	0	12
MsUGT322	0	1	0	3	1	0	0	0	0	0	1	0	0	0	0	0	0	0	0	1	0	0	7
MsUGT323	0	6	2	4	0	0	0	0	1	0	6	0	1	0	0	2	0	0	0	0	0	1	23
MsUGT324	0	1	0	0	0	0	0	0	0	0	0	0	2	0	0	0	0	0	0	0	2	1	6
MsUGT325	2	0	0	1	1	0	1	0	0	0	1	0	0	0	0	0	0	0	0	1	1	0	8
MsUGT326	0	5	0	1	0	0	0	1	0	0	4	1	0	0	0	0	0	0	0	0	1	0	13
MsUGT327	1	0	0	3	0	0	0	3	1	0	0	0	0	0	0	0	0	0	1	0	1	0	10
MsUGT328	0	5	0	4	1	0	0	0	0	0	5	0	0	0	0	1	0	0	0	1	0	0	17
MsUGT329	0	3	0	5	0	0	1	1	0	0	2	1	0	0	0	0	0	0	0	0	1	0	14
MsUGT330	0	2	0	1	1	0	1	0	2	0	0	1	0	0	0	1	0	0	0	0	2	0	11
MsUGT331	0	3	0	0	0	0	3	0	0	0	4	0	0	0	0	0	0	0	0	1	0	0	11
MsUGT332	0	2	0	3	0	0	0	0	0	0	2	0	0	0	0	0	0	0	1	1	1	0	10
MsUGT333	0	5	0	1	0	0	1	3	0	0	5	0	2	0	0	2	0	0	0	1	0	0	20
MsUGT334	0	0	0	0	0	0	1	3	0	0	0	0	0	0	0	0	0	0	0	0	2	0	6
MsUGT335	0	2	0	1	0	0	0	0	0	0	3	0	1	0	0	0	0	1	0	0	0	3	11
MsUGT336	0	2	0	4	0	0	0	0	1	0	3	0	2	0	0	0	0	0	0	1	1	0	14
MsUGT337	0	0	0	2	0	0	0	1	0	0	1	1	1	0	0	0	0	0	0	1	1	0	8
MsUGT338	0	1	0	3	1	0	0	0	0	0	0	1	0	0	0	1	0	0	2	3	1	0	13
MsUGT339	1	2	0	3	0	0	0	0	0	0	2	0	0	0	0	0	1	0	0	0	0	0	9
MsUGT340	0	2	0	2	0	0	0	0	0	0	4	4	0	0	0	0	0	0	0	0	0	2	14
MsUGT341	0	1	0	1	0	0	0	2	0	0	1	1	0	0	0	1	0	0	0	0	0	0	7
MsUGT342	0	1	1	2	0	0	0	0	0	0	1	0	0	1	0	2	0	0	0	1	0	0	9
MsUGT343	2	3	1	2	1	0	1	2	1	0	2	0	0	0	0	1	0	0	0	0	1	0	17
MsUGT344	0	0	0	3	0	0	1	0	0	0	0	1	0	0	0	1	0	0	0	1	1	0	8
MsUGT345	0	1	1	8	0	1	0	0	1	0	1	0	1	0	0	0	0	0	1	1	1	2	19
MsUGT346	0	0	0	2	1	0	0	0	0	0	0	2	2	0	0	0	0	0	0	0	2	0	9
MsUGT347	0	1	0	3	2	0	0	0	1	0	2	0	0	0	0	1	0	0	0	1	1	0	12
MsUGT348	0	2	0	1	0	0	0	0	0	0	4	0	0	0	0	0	0	0	0	2	1	0	10
MsUGT349	0	1	1	5	0	0	0	0	0	0	1	0	0	0	0	0	0	0	0	0	1	0	9
MsUGT350	0	0	0	0	0	0	0	0	0	0	1	1	0	0	0	0	0	0	1	0	1	2	6
MsUGT351	1	6	0	0	0	0	0	0	0	0	6	0	1	0	0	1	0	0	0	0	1	2	18
MsUGT352	0	0	0	8	0	0	0	0	0	0	0	0	1	0	0	0	0	0	0	0	1	0	10
MsUGT353	0	3	0	0	0	0	0	0	2	0	2	0	1	0	0	0	0	0	0	2	1	3	14
MsUGT354	0	1	1	2	0	0	2	0	0	0	1	1	0	0	0	0	0	0	0	1	0	2	11
MsUGT355	0	3	0	1	0	0	1	3	0	0	5	0	0	0	0	1	0	0	0	0	0	0	14
MsUGT356	0	4	0	2	0	0	0	4	0	0	5	0	0	0	0	0	0	0	0	0	0	0	15
MsUGT357	0	0	0	1	0	0	0	2	0	0	0	0	0	0	0	1	0	0	0	1	0	0	5
MsUGT358	0	6	0	2	1	0	0	3	1	0	7	2	1	0	0	2	0	0	0	1	1	0	27
MsUGT359	0	6	0	0	0	0	0	0	0	0	6	0	1	0	0	1	0	0	0	0	1	3	18
MsUGT360	0	1	0	9	0	0	0	0	0	0	1	1	0	0	0	1	0	0	0	1	1	2	17
MsUGT361	0	2	0	0	1	0	0	1	1	0	1	2	2	0	0	0	0	0	0	0	3	0	13
MsUGT362	0	2	1	8	0	1	0	2	1	0	2	0	1	0	0	0	0	0	1	1	1	0	21
MsUGT363	0	0	0	1	0	0	0	0	0	0	0	0	0	0	0	0	0	0	0	2	0	0	3
MsUGT364	0	0	0	2	0	0	0	0	0	0	0	0	1	0	0	1	0	0	0	0	1	3	8
MsUGT365	0	0	0	4	1	0	1	0	2	0	0	0	1	0	0	1	0	0	0	1	0	1	12
MsUGT366	0	4	0	3	0	0	1	0	0	0	4	0	0	0	0	2	0	0	0	0	0	1	15
MsUGT367	1	3	0	2	0	0	0	0	0	0	4	0	0	0	0	1	0	0	0	0	1	1	13
MsUGT368	0	3	0	4	0	0	0	2	0	0	2	1	0	0	0	0	0	0	0	0	0	0	12
MsUGT369	0	3	0	4	0	0	0	0	0	0	3	2	0	0	0	1	0	0	1	0	0	1	15
MsUGT370	0	2	1	1	0	0	0	0	0	0	4	0	0	0	0	0	0	0	0	1	1	0	10
MsUGT371	0	2	1	1	0	0	0	0	0	0	4	0	0	0	0	0	0	0	0	1	1	0	10
MsUGT372	1	3	0	1	0	0	0	0	0	0	2	1	0	0	0	2	0	0	0	0	0	1	11
MsUGT373	0	1	0	0	0	0	1	4	0	0	1	1	1	0	0	0	0	0	0	0	0	0	9
MsUGT374	0	2	0	4	0	0	0	0	0	0	4	0	0	1	0	1	0	0	0	1	1	0	14
MsUGT375	0	0	0	2	0	0	0	3	0	0	0	0	1	0	0	1	0	0	0	0	1	0	8
MsUGT376	0	0	0	2	0	0	1	1	2	0	0	0	1	0	0	1	0	0	0	1	0	0	9
MsUGT377	0	1	0	1	0	0	0	0	0	0	1	0	0	0	0	0	0	0	0	1	0	2	6
MsUGT378	0	0	0	3	0	0	0	2	0	0	0	0	0	0	0	2	0	0	0	1	0	0	8
MsUGT379	0	3	1	2	1	0	0	1	1	0	4	0	0	0	0	0	0	0	0	1	1	0	15
MsUGT380	0	4	0	1	1	0	0	4	1	0	5	2	1	0	0	1	0	0	0	1	0	0	21
MsUGT381	0	0	0	1	0	0	0	0	0	0	0	0	0	0	0	0	0	0	0	0	0	0	1
MsUGT382	0	5	0	4	1	0	0	2	1	0	5	0	0	0	0	1	0	0	1	0	1	0	21
MsUGT383	0	0	0	3	0	0	0	0	0	0	1	1	2	0	0	0	0	0	0	0	1	1	9
MsUGT384	0	1	0	4	0	0	0	0	1	0	2	0	1	0	0	0	0	0	0	1	1	0	11
MsUGT385	0	1	1	2	0	0	0	0	1	0	0	1	0	0	0	0	0	0	0	0	0	1	7
MsUGT386	0	1	0	1	0	0	0	2	1	0	1	0	0	0	0	0	0	0	0	0	2	0	8
MsUGT387	0	3	0	1	0	0	1	0	0	0	5	0	0	0	0	1	0	0	0	0	0	3	14
MsUGT388	0	4	0	2	0	0	0	0	0	0	5	0	0	0	0	0	0	0	0	0	0	4	15
MsUGT389	1	2	0	9	0	0	1	0	0	0	3	0	0	0	0	0	0	0	1	1	0	0	18
MsUGT390	1	2	0	5	0	1	2	0	1	0	2	0	0	0	0	1	0	0	0	1	0	0	16
MsUGT391	0	4	1	3	1	0	1	1	0	0	4	0	0	0	0	3	0	0	1	0	1	0	20
MsUGT392	0	0	0	6	0	0	1	0	0	0	0	0	0	0	0	1	0	0	0	0	3	0	11
MsUGT393	0	0	0	4	0	0	0	0	0	0	0	0	0	0	0	0	0	0	0	0	0	0	4
MsUGT394	1	2	0	2	0	0	0	3	0	0	3	0	0	0	0	0	0	0	0	1	0	0	12
MsUGT395	0	0	0	4	0	0	0	0	0	0	0	0	0	0	0	0	0	0	0	0	0	0	4
MsUGT396	0	0	0	6	0	0	1	0	0	0	0	0	0	0	0	1	0	0	0	0	3	0	11
MsUGT397	0	4	1	3	1	0	1	1	0	0	4	0	0	0	0	3	0	0	1	0	1	0	20
MsUGT398	0	1	0	4	0	0	0	2	0	0	2	1	1	0	0	0	0	0	0	2	0	0	13
MsUGT399	5	3	0	2	0	0	0	1	1	0	1	0	4	0	0	2	0	0	0	1	1	0	21
MsUGT400	0	2	0	3	0	0	1	0	2	0	2	0	0	0	0	1	0	0	0	1	0	3	15
MsUGT401	0	3	0	2	0	0	1	0	1	0	2	0	0	0	0	1	0	0	0	1	0	1	12
MsUGT402	0	1	0	4	0	0	0	0	0	0	2	1	1	0	0	0	0	0	0	2	0	2	13
MsUGT403	5	3	0	2	0	0	0	1	1	0	1	0	4	0	0	2	0	0	0	1	1	0	21
MsUGT404	0	2	0	3	0	0	1	0	2	0	2	0	0	0	0	1	0	0	0	1	0	3	15
MsUGT405	0	3	0	0	0	0	1	1	0	0	3	1	0	0	0	1	0	0	2	1	0	0	13
MsUGT406	1	0	0	1	0	0	0	0	0	0	0	1	0	0	0	0	0	0	0	2	0	0	5
MsUGT407	2	4	0	0	0	0	1	0	0	0	4	0	0	0	0	1	0	0	1	1	1	1	16
MsUGT408	0	1	0	1	0	0	0	0	0	0	1	0	0	0	0	0	0	0	0	2	1	0	6
MsUGT409	0	0	1	1	0	0	0	0	0	0	0	0	0	0	0	0	0	0	0	0	1	0	3
Total	121	800	62	993	71	5	187	236	120	4	820	138	192	13	2	190	23	6	94	215	230	230	4752
